# Supplementary material for: Stability selection enhances feature selection and enables accurate prediction of gestational age using only five DNA methylation sites
Source: Clin Epigenetics. 2023 Jul 13;15:114. doi: 10.1186/s13148-023-01528-3 (PMC10339624; doi:10.1186/s13148-023-01528-3)
Supplement: Supplementary file 2 — Additional file 2. Complete output of the stability selection analyses in the combined dataset. [file 13148_2023_1528_MOESM2_ESM.csv]

CpG_ID	selection_probability	chromosome	genomic_coordinates	relation_to_CpG_island	present_on_450k	Gene_Illumina	in_Haftorn_clock	in_Bohlin_clock	in_Knight_clock
cg04347477	1	12	125002007	Island	TRUE	NCOR2;NCOR2	yes	yes	no
cg18183624	0.996	17	47076904	S_Shore	TRUE	IGF2BP1;IGF2BP1	yes	yes	no
cg25975961	0.969	7	150600818		NA		yes	no	no
cg20320200	0.949	1	217030433		TRUE	ESRRG;ESRRG;ESRRG	no	no	no
cg11387576	0.941	9	18260848		NA		yes	no	no
cg11579708	0.934	10	13142679	S_Shore	NA	CCDC3;OPTN;OPTN;OPTN;OPTN	yes	no	no
cg21180953	0.902	18	42489607		NA	SETBP1	yes	no	no
cg09709426	0.881	3	45911521		NA	LZTFL1;LZTFL1	yes	no	no
cg07533333	0.86	15	59793834		NA	FAM81A	yes	no	no
cg07749613	0.852	2	97073539		TRUE		yes	yes	no
cg15393909	0.844	3	111852242		NA	GCSAM;GCSAM;GCSAM	no	no	no
cg10714639	0.842	19	1075104	S_Shore	TRUE	HMHA1	yes	no	no
cg02567958	0.82	22	37962818	Island	TRUE	CDC42EP1	no	yes	no
cg12681972	0.82	6	26225299	N_Shore	NA	HIST1H3E	yes	no	no
cg01833485	0.807	1	216860692		TRUE	ESRRG;ESRRG;ESRRG;ESRRG;ESRRG	yes	yes	no
cg00840791	0.802	19	16453259		NA		yes	no	no
cg16348385	0.801	16	30106822	N_Shore	TRUE	YPEL3;YPEL3;YPEL3	yes	yes	no
cg12999267	0.779	12	94376970		TRUE		no	yes	no
cg20301308	0.775	1	65534742	S_Shore	TRUE		yes	yes	no
cg12542255	0.771	19	45976195	Island	TRUE	FOSB;FOSB	yes	no	no
cg20734092	0.76	10	22546132	S_Shelf	NA	LOC100130992	no	no	no
cg12434132	0.745	2	25268065	S_Shelf	NA	EFR3B	yes	no	no
cg11436362	0.744	11	67053929	S_Shore	TRUE	ADRBK1	yes	no	no
cg03540917	0.741	4	57686587	N_Shore	NA	SPINK2;SPINK2;SPINK2;SPINK2;SPINK2;SPINK2;SPINK2;SPINK2;SPINK2	no	no	no
cg19672145	0.716	2	65571891		TRUE	SPRED2;SPRED2	yes	no	no
cg01840333	0.713	6	26225767	Island	TRUE	HIST1H3E	no	no	no
cg09219813	0.709	3	152017017		TRUE	MBNL1;MBNL1;MBNL1;MBNL1;MBNL1;MBNL1;MBNL1	yes	no	no
cg02324006	0.704	19	1080034	Island	TRUE	HMHA1	no	yes	no
cg17039461	0.704	7	641283	N_Shelf	NA	LOC101926963;PRKAR1B;PRKAR1B;PRKAR1B;PRKAR1B;PRKAR1B;PRKAR1B	no	no	no
cg16330893	0.684	8	118662804		TRUE		yes	no	no
cg06046912	0.682	2	55747633	S_Shore	TRUE	CCDC104	yes	no	no
cg00519208	0.681	1	93258319		TRUE	EVI5	no	no	no
cg04048912	0.671	11	119212363	S_Shore	NA	C1QTNF5;C1QTNF5;MFRP	yes	no	no
cg10906834	0.67	19	42647540		NA		yes	no	no
cg07816074	0.648	4	8201560		TRUE	SH3TC1	no	yes	yes
cg23009865	0.647	15	65615447		NA		yes	no	no
cg04035828	0.636	16	12405425		TRUE	SNX29	no	no	no
cg00859792	0.627	6	10556069		NA	GCNT2;GCNT2;GCNT2	no	no	no
cg04956801	0.627	10	21798341	Island	TRUE		yes	no	no
cg08658892	0.625	20	56256437		NA	PMEPA1;PMEPA1;PMEPA1;PMEPA1;PMEPA1	no	no	no
cg21707172	0.625	6	155537944	N_Shelf	TRUE	TIAM2;TIAM2	yes	yes	no
cg25117875	0.624	12	14413581		TRUE		no	no	no
cg09000832	0.623	13	50703589	N_Shore	TRUE		no	no	no
cg05704547	0.619	3	60067722		NA	FHIT;FHIT	no	no	no
cg20593464	0.613	11	63304928		NA	RARRES3	yes	no	no
cg12127706	0.608	11	70261959		TRUE	CTTN;CTTN	no	no	no
cg08503814	0.605	1	44232216		NA	ST3GAL3;ST3GAL3;ST3GAL3;ST3GAL3;ST3GAL3;ST3GAL3;ST3GAL3;ST3GAL3;ST3GAL3;ST3GAL3;ST3GAL3;ST3GAL3;ST3GAL3;ST3GAL3;ST3GAL3;ST3GAL3;ST3GAL3;ST3GAL3;ST3GAL3;ST3GAL3;ST3GAL3;ST3GAL3;ST3GAL3;ST3GAL3;ST3GAL3	no	no	no
cg00153101	0.589	1	2431753	N_Shore	TRUE	PLCH2	no	yes	no
cg15134801	0.588	5	60138838	N_Shore	TRUE	ELOVL7;ELOVL7	yes	no	no
cg22324029	0.587	6	32908466		TRUE	HLA-DMB	yes	no	no
cg11681959	0.586	20	43374369	Island	TRUE	KCNK15	yes	no	no
cg03773820	0.581	8	6264959	S_Shore	TRUE	MCPH1	no	yes	no
cg17310653	0.577	1	67195311		NA	SGIP1;SGIP1	no	no	no
cg08335767	0.574	6	34206495	S_Shore	TRUE	HMGA1;HMGA1;HMGA1;HMGA1;HMGA1;HMGA1	no	no	no
cg06791771	0.571	18	9117620		NA	NDUFV2	yes	no	no
cg21842274	0.565	5	76248637	N_Shore	TRUE	CRHBP	no	no	no
cg20184247	0.564	17	46672052	N_Shore	TRUE	LOC404266;LOC404266;LOC404266;HOXB5;LOC404266;LOC404266	no	no	no
cg19042340	0.563	10	14647154	S_Shore	TRUE	FAM107B	no	no	no
cg25563198	0.559	6	35696726	S_Shore	NA	FKBP5;LOC285847	no	no	no
cg18764943	0.557	22	20905556		NA	MED15;MED15;MED15;MED15;MED15;MED15	no	no	no
cg13641317	0.556	3	127255552		TRUE		no	yes	no
cg21155834	0.552	2	149282209		TRUE		yes	yes	no
cg06571939	0.54	22	50701233	S_Shore	NA	MAPK12;MAPK12	no	no	no
cg19748455	0.536	17	76274856		NA	LOC100996291	no	no	no
cg05612654	0.534	6	2375895		TRUE		no	no	no
cg17180779	0.534	5	32100172		NA	PDZD2	no	no	no
cg24504423	0.531	1	94374268	N_Shore	TRUE	GCLM	no	no	no
cg13066703	0.53	1	211526705		TRUE	TRAF5;TRAF5;TRAF5	no	yes	no
cg03337084	0.521	6	31646061	N_Shelf	TRUE	LY6G5C	no	yes	no
cg03619472	0.518	16	56486263	S_Shore	TRUE	OGFOD1;NUDT21	no	no	no
cg03675083	0.513	3	194064806		TRUE	CPN2	yes	no	no
cg17307655	0.507	9	117214672		NA	DFNB31;DFNB31;DFNB31	yes	no	no
cg07738730	0.505	17	47077165	S_Shore	TRUE	IGF2BP1;IGF2BP1	no	yes	no
cg17244485	0.491	2	103443515		TRUE		no	no	no
cg17007107	0.485	4	82495213		NA		no	no	no
cg05135499	0.479	10	21798698	Island	TRUE		no	no	no
cg16912563	0.464	10	77157423	Island	TRUE		no	no	no
cg21048168	0.464	7	138458827		TRUE	ATP6V0A4;ATP6V0A4;ATP6V0A4	yes	no	no
cg01281797	0.456	1	151138249		TRUE	LYSMD1;SCNM1;LYSMD1;LYSMD1	yes	yes	no
cg13018699	0.454	4	80827973		NA	ANTXR2;ANTXR2;ANTXR2	no	no	no
cg20948740	0.452	2	25475726	Island	TRUE	DNMT3A;DNMT3A;DNMT3A	no	no	no
cg27596513	0.452	5	66391438		NA	MAST4;MAST4;MAST4;MAST4;MAST4;MAST4;MAST4;MAST4;MAST4;MAST4	yes	no	no
cg11834152	0.449	3	51063126		NA	DOCK3	no	no	no
cg18875496	0.447	17	55338456		TRUE	MSI2;MSI2	yes	no	no
cg12121075	0.443	12	121615201		TRUE	P2RX7	no	no	no
cg22044634	0.44	2	155446859		NA		no	no	no
cg00632070	0.438	13	31506324		TRUE	C13orf26	no	no	no
cg26511321	0.436	7	27196790	N_Shore	TRUE	HOXA7	no	no	no
cg23948843	0.435	2	164204752	Island	TRUE		no	no	no
cg10593758	0.431	5	76248743	N_Shore	NA	CRHBP;CRHBP	no	no	no
cg24425881	0.428	14	24821435		NA		no	no	no
cg12103219	0.427	19	30165308	Island	TRUE	PLEKHF1	no	no	no
cg24387542	0.425	17	20370597		TRUE	LGALS9B	yes	no	no
cg01562603	0.424	15	31657070		NA	KLF13;KLF13	no	no	no
cg25316749	0.423	11	111169284	N_Shore	TRUE	C11orf93;C11orf92	no	no	no
cg22180580	0.42	6	138867046		TRUE	NHSL1	no	no	no
cg25225763	0.413	2	190075588		NA		no	no	no
cg06143732	0.412	7	129912803		TRUE	CPA2	no	no	no
cg16300030	0.408	6	32908980		TRUE	HLA-DMB	no	no	no
cg25592206	0.408	1	51439348	N_Shelf	TRUE	CDKN2C;CDKN2C	no	no	no
cg00715820	0.4	5	132203027	S_Shore	NA	UQCRQ;GDF9;GDF9;GDF9;GDF9;GDF9	no	no	no
cg13136655	0.39	6	149806131		TRUE	ZC3H12D;ZC3H12D	yes	no	no
cg16244770	0.389	22	22007154	S_Shore	TRUE	MIR130B;MIR301B	no	no	no
cg24741609	0.389	1	54122060		TRUE	GLIS1	yes	no	no
cg20310907	0.388	8	65831120		NA		no	no	no
cg16364693	0.387	20	36024650		NA	SRC;SRC	yes	no	no
cg21395123	0.386	4	89978388		NA	FAM13A	yes	no	no
cg13224583	0.385	1	156883745		TRUE	PEAR1	no	no	no
cg01837113	0.374	6	28412139		TRUE	ZSCAN23	no	no	no
cg03857571	0.372	2	231084305		NA	SP110;SP110;SP110;SP110	no	no	no
cg12495801	0.37	12	6560851		TRUE	TAPBPL;CD27;LOC678655	no	no	no
cg20091414	0.37	5	165057440		NA		no	no	no
cg04753874	0.366	12	122442856		NA		yes	no	no
cg17162024	0.366	8	53478454	Island	TRUE	FAM150A	no	no	no
cg04275695	0.363	6	149806273		TRUE	ZC3H12D	no	no	no
cg20816447	0.36	4	15480781		TRUE	CC2D2A;CC2D2A;CC2D2A	yes	yes	no
cg27645294	0.355	17	21795257		TRUE		no	no	no
cg20119404	0.354	18	57069690		NA		no	no	no
cg13733403	0.351	19	6528291	N_Shelf	TRUE		no	yes	no
cg19956914	0.35	7	56147257		TRUE	SUMF2;SUMF2;SUMF2;SUMF2;SUMF2	no	no	no
cg00476243	0.349	7	150023	Island	TRUE		no	no	no
cg11357800	0.349	15	22509333		NA		no	no	no
cg23825231	0.348	17	45054460	N_Shore	TRUE		no	no	no
cg11118147	0.347	1	175178551		NA		no	no	no
cg05877497	0.346	2	66667946		TRUE	MEIS1	no	yes	no
cg08943494	0.343	11	36422615		TRUE	PRR5L;PRR5L;PRR5L;PRR5L;PRR5L	no	yes	no
cg01820962	0.342	6	116511817		TRUE	NT5DC1	no	no	no
cg11352146	0.337	11	65192550	S_Shore	TRUE	NEAT1	yes	no	no
cg19509778	0.337	10	129537308	Island	TRUE	FOXI2	no	no	no
cg17619803	0.336	19	41196047	N_Shore	NA	NUMBL;NUMBL;NUMBL	no	no	no
cg13266323	0.335	11	115204072		NA	CADM1;CADM1;CADM1;CADM1;CADM1	no	no	no
cg27106909	0.335	16	30106897	N_Shore	TRUE	YPEL3;YPEL3;YPEL3	no	no	no
cg17375248	0.33	2	66811157	S_Shore	TRUE		no	no	no
cg18844118	0.33	7	26191489	N_Shore	TRUE	NFE2L3	no	no	no
cg03008707	0.327	4	96468962	N_Shore	TRUE	UNC5C	no	no	no
cg14483137	0.327	12	12837495		NA	GPR19	no	no	no
cg12840248	0.326	6	32908718		TRUE	HLA-DMB;HLA-DMB	no	no	no
cg22323744	0.324	5	76248711	N_Shore	NA	CRHBP;CRHBP	yes	no	no
cg18824585	0.323	8	114445084	Island	TRUE	CSMD3;CSMD3	no	no	no
cg00889363	0.322	2	206255841		TRUE	PARD3B;PARD3B;PARD3B	no	no	no
cg16061160	0.321	8	60529053		NA		no	no	no
cg14010720	0.32	20	62168878	S_Shore	TRUE	PTK6	no	no	no
cg21709043	0.32	21	45566408		NA		no	no	no
cg00315056	0.318	8	29209030	Island	TRUE	DUSP4	no	no	no
cg19636666	0.317	6	76234306		NA		no	no	no
cg06029700	0.316	12	6473311	Island	TRUE	SCNN1A;SCNN1A;SCNN1A	no	no	no
cg08004525	0.309	13	50703549	N_Shore	TRUE		no	no	no
cg04340651	0.308	15	93617080	Island	TRUE	RGMA;RGMA;RGMA;RGMA;RGMA;RGMA;RGMA	no	no	no
cg17010309	0.308	8	48265853		NA	SPIDR;SPIDR;SPIDR;SPIDR	no	no	no
cg21577836	0.308	1	175568710	Island	TRUE	TNR	no	no	no
cg01270709	0.306	11	57519364	N_Shore	TRUE	BTBD18	no	no	no
cg02591428	0.306	3	140719095		NA		no	no	no
cg13521315	0.305	3	129555745		NA	TMCC1;TMCC1	no	no	no
cg19706320	0.305	14	100204528	S_Shore	TRUE		no	no	no
cg06205349	0.304	2	6921446		NA		no	no	no
cg07264048	0.303	6	10556326		TRUE	GCNT2;GCNT2;GCNT2	no	no	no
cg01635555	0.299	16	73101264	S_Shore	TRUE		no	yes	no
cg04267691	0.297	17	9862752		TRUE	GAS7;GAS7;GAS7;GAS7;GAS7	no	no	no
cg03297901	0.296	17	76117767		TRUE	TMC6;TMC6	no	no	no
cg12209075	0.296	12	6649896	Island	TRUE	IFFO1;IFFO1;IFFO1	no	no	no
cg09317554	0.292	4	151505084	Island	TRUE	LRBA;MAB21L2	yes	no	no
cg14292619	0.292	12	75784617	N_Shore	TRUE	GLIPR1L2	no	no	no
cg11705651	0.291	21	46220932	N_Shore	TRUE	UBE2G2;UBE2G2	no	no	no
cg15667296	0.29	4	84140666		NA		no	no	no
cg10682154	0.289	6	134561914		NA	SGK1	no	no	no
cg16545105	0.287	5	76248749	N_Shore	TRUE	CRHBP;CRHBP	no	no	yes
cg03729251	0.286	4	151501035	Island	TRUE	LRBA	no	yes	no
cg18561976	0.286	2	204801508		TRUE	ICOS;ICOS	no	no	no
cg22176709	0.286	3	193859889	S_Shore	TRUE		no	no	no
cg16246545	0.284	1	120255941	S_Shore	TRUE	PHGDH	yes	no	no
cg03614916	0.282	18	22007271	S_Shore	TRUE	IMPACT	yes	no	no
cg12140144	0.281	1	2984275	Island	TRUE	FLJ42875;PRDM16;FLJ42875;PRDM16	no	no	no
cg24024661	0.28	19	1074425	N_Shore	TRUE	HMHA1	yes	no	no
cg14616353	0.279	3	151917645		NA		no	no	no
cg10165543	0.276	3	123996394		NA	KALRN;KALRN	yes	no	no
cg11026555	0.276	12	124247223	Island	TRUE	DNAH10	yes	no	no
cg13553997	0.275	6	42161424		TRUE	GUCA1B	no	no	no
cg02657865	0.273	6	32077744		TRUE	TNXB	no	no	no
cg17927824	0.273	5	116929992		NA		no	no	no
cg24021452	0.273	6	90272057		NA	ANKRD6;ANKRD6;ANKRD6;ANKRD6;ANKRD6	no	no	no
cg00277898	0.271	6	31745181		TRUE	C6orf27	no	no	no
cg17221788	0.27	8	958651	S_Shore	NA	ERICH1-AS1	no	no	no
cg20563072	0.27	11	48030718		NA	PTPRJ;PTPRJ	no	no	no
cg22000727	0.268	6	3459199	S_Shore	TRUE		no	no	no
cg00948111	0.267	18	72550342		NA	ZNF407;ZNF407	yes	no	no
cg02553054	0.267	12	50478480	N_Shore	TRUE	SMARCD1;SMARCD1	no	no	no
cg24470588	0.267	1	169677540		NA	SELL;SELL;SELL	no	no	no
cg18747571	0.266	18	48680151		NA		no	no	no
cg24030880	0.266	9	99019237		NA	HSD17B3	no	no	no
cg01839123	0.265	18	20143355	S_Shelf	NA		no	no	no
cg15035133	0.265	22	37962637	Island	TRUE	CDC42EP1	no	yes	no
cg05701235	0.264	19	35531397	N_Shore	NA	HPN;HPN	no	no	no
cg00458681	0.261	22	19010419		TRUE	DGCR10	no	no	no
cg08889996	0.258	9	98846713		NA	LOC158435	no	no	no
cg12226041	0.258	16	57662099		NA	ADGRG1;ADGRG1;ADGRG1;ADGRG1;ADGRG1;ADGRG1;ADGRG1;ADGRG1;ADGRG1	no	no	no
cg04145624	0.257	7	1545534	S_Shore	NA		yes	no	no
cg07904475	0.257	4	151500931	Island	TRUE	LRBA	no	no	no
cg12701018	0.256	1	1144005	N_Shore	NA		yes	no	no
cg07908662	0.254	18	2994807		NA	LPIN2	no	no	no
cg16744741	0.254	4	82126025		TRUE	PRKG2	no	no	no
cg16399664	0.253	12	113417284		TRUE	OAS2;OAS2;OAS2	no	no	no
cg02921623	0.252	10	105250537	N_Shelf	TRUE		no	no	no
cg22957360	0.252	10	101282572	N_Shore	TRUE		no	no	no
cg02405476	0.251	20	44441818	S_Shore	TRUE	UBE2C;UBE2C;UBE2C;UBE2C;UBE2C;UBE2C;UBE2C;UBE2C	no	yes	no
cg04685228	0.251	5	172462626		TRUE		no	yes	no
cg22796593	0.251	10	105836777		TRUE	COL17A1	no	yes	no
cg19001357	0.25	3	16408310		NA	RFTN1	no	no	no
cg13687834	0.249	10	3514783		TRUE		no	no	no
cg20433906	0.248	17	62076318		TRUE	C17orf72	no	no	no
cg20760116	0.246	3	13324924	Island	TRUE		no	no	no
cg14347274	0.245	12	66459516		NA		yes	no	no
cg21741562	0.244	3	87138387	Island	TRUE		no	no	no
cg03887341	0.243	5	64399341	S_Shore	NA		no	no	no
cg13695726	0.243	21	43482150		NA	UMODL1;UMODL1	yes	no	no
cg23385718	0.243	7	18127029	S_Shore	TRUE		no	no	no
cg04761991	0.241	20	36772847		NA	TGM2;TGM2	no	no	no
cg26092675	0.241	6	26225258	N_Shore	TRUE	HIST1H3E	no	yes	no
cg17083429	0.24	10	89627854	S_Shelf	TRUE	PTEN	no	no	no
cg22547069	0.24	19	14477642		NA		no	no	no
cg11670060	0.239	5	145316416	S_Shore	TRUE	SH3RF2	yes	no	no
cg21222426	0.239	9	20339790		TRUE		no	no	no
cg08043536	0.238	3	28071539		NA		no	no	no
cg21114669	0.238	14	55028881	N_Shelf	TRUE		no	no	no
cg09292826	0.235	1	45274032	S_Shore	NA	TCTEX1D4;BTBD19	no	no	no
cg20976026	0.234	22	50740298	S_Shore	NA	PLXNB2	no	no	no
cg06900004	0.233	3	23985575	N_Shore	NA	NR1D2;NR1D2	yes	no	no
cg20152891	0.231	19	49944506	Island	TRUE	SLC17A7	no	no	no
cg04697265	0.23	11	130683700		TRUE		no	no	no
cg19763108	0.229	3	24187579		TRUE	THRB;THRB;THRB	no	no	no
cg14958032	0.228	1	1711661	N_Shore	NA	NADK;NADK	yes	no	no
cg14976447	0.228	8	24151874		TRUE	ADAM28;ADAM28	no	no	no
cg25970575	0.227	4	6010164	S_Shore	TRUE		no	no	no
cg22870189	0.226	12	58145316	N_Shore	TRUE	CDK4	no	no	no
cg00052692	0.225	12	122442863		NA		no	no	no
cg08603845	0.225	1	24644596	N_Shelf	NA	GRHL3;GRHL3;GRHL3	no	no	no
cg20225570	0.225	11	64013441	N_Shore	NA	PPP1R14B	no	no	no
cg17236668	0.223	7	933891	N_Shore	TRUE	C7orf20	no	no	no
cg13445575	0.222	20	31154252		NA	NOL4L	no	no	no
cg20865778	0.222	11	67811265		TRUE	TCIRG1;TCIRG1	no	no	no
cg23094236	0.222	2	192531493		NA		no	no	no
cg26671937	0.222	14	100575973		NA	MIR342;MIR151B;EVL	no	no	no
cg00654448	0.221	8	142365315	N_Shore	TRUE		no	no	no
cg00257455	0.218	1	65530538	N_Shore	TRUE		no	no	no
cg05258935	0.218	19	39086923	Island	TRUE	MAP4K1;MAP4K1	no	no	no
cg07860222	0.218	6	159465525		NA	TAGAP;TAGAP;TAGAP	no	no	no
cg03140118	0.216	1	37939320	N_Shore	TRUE	ZC3H12A	no	no	no
cg06650344	0.215	19	14694004		NA	CLEC17A;CLEC17A;CLEC17A;CLEC17A	no	no	no
cg15239874	0.215	12	121148841	Island	TRUE	UNC119B	no	no	no
cg02056098	0.213	2	167233372	S_Shore	TRUE	SCN9A	no	no	no
cg05544807	0.213	2	25475916	Island	TRUE	DNMT3A;DNMT3A;DNMT3A	no	yes	no
cg24304518	0.213	2	113299015	N_Shore	TRUE	POLR1B;POLR1B	no	no	no
cg01597493	0.212	1	16264916	S_Shelf	NA	SPEN	no	no	no
cg23664708	0.212	17	80196903	S_Shore	TRUE	SLC16A3;SLC16A3;SLC16A3	no	no	no
cg00618185	0.211	10	74079926	S_Shore	NA		no	no	no
cg06902698	0.209	1	151137676		TRUE	SCNM1;LYSMD1;LYSMD1	yes	no	no
cg08686324	0.209	13	115105489		NA		no	no	no
cg12685296	0.209	2	232125475		NA	ARMC9;ARMC9;ARMC9	yes	no	no
cg01150497	0.208	1	2120978	N_Shore	NA	FAAP20;FAAP20;FAAP20;FAAP20;FAAP20	no	no	no
cg09947985	0.208	12	10023092		NA	CLEC2B	no	no	no
cg15317361	0.207	15	44830227	S_Shore	NA	EIF3J-AS1;EIF3J-AS1;EIF3J;EIF3J;EIF3J	no	no	no
cg27294582	0.207	17	46692454	S_Shore	TRUE	HOXB8	yes	no	no
cg02692977	0.206	2	153046582		NA		no	no	no
cg10511758	0.206	4	2817055	N_Shelf	TRUE	SH3BP2;SH3BP2	no	no	no
cg14827056	0.206	8	141550539		TRUE	EIF2C2;EIF2C2	no	no	no
cg27507960	0.206	6	26225246	N_Shore	NA	HIST1H3E	no	no	no
cg10316457	0.205	7	33374063		NA	BBS9;BBS9;BBS9;BBS9	no	no	no
cg07745674	0.204	8	124171207	N_Shore	TRUE		yes	no	no
cg00814985	0.201	13	114801132	N_Shelf	TRUE	RASA3	no	no	no
cg13125822	0.201	10	121061302		NA	GRK5	no	no	no
cg25064770	0.201	1	218647192		NA	MIR548F3	no	no	no
cg06457713	0.199	2	219906116	Island	TRUE	CCDC108;CCDC108	no	no	no
cg02423574	0.198	11	119066560		TRUE	CCDC153;CCDC153	no	no	no
cg16087810	0.198	5	178961728	S_Shelf	NA		no	no	no
cg22402378	0.198	2	107449852		NA	ST6GAL2;ST6GAL2;ST6GAL2	no	no	no
cg25207432	0.197	7	6347542		NA		no	no	no
cg25738176	0.197	17	3848506	Island	TRUE	ATP2A3;ATP2A3;ATP2A3;ATP2A3;ATP2A3;ATP2A3;ATP2A3	no	no	no
cg16081285	0.196	2	166430542		NA	CSRNP3;CSRNP3	no	no	no
cg16594273	0.196	16	58131312		TRUE		no	no	no
cg17501395	0.196	6	149806331		TRUE	ZC3H12D	no	no	no
cg18538093	0.194	9	134410273	S_Shelf	NA		no	no	no
cg22435595	0.194	3	186072255		NA	DGKG;DGKG;DGKG	no	no	no
cg17747781	0.192	8	143383498		NA	TSNARE1;TSNARE1	no	no	no
cg01071966	0.191	5	76248923	N_Shore	TRUE	CRHBP;CRHBP	no	no	no
cg05037640	0.191	6	26225407	Island	NA	HIST1H3E	no	no	no
cg03590668	0.19	16	1660113	Island	TRUE	IFT140	no	no	no
cg07746998	0.19	6	152126785	N_Shelf	TRUE	ESR1;ESR1	no	no	no
cg15044533	0.19	9	128648822		NA	PBX3;PBX3;PBX3;PBX3	no	no	no
cg17008013	0.19	3	129168726		NA	IFT122;IFT122;IFT122;IFT122;IFT122;IFT122;IFT122;IFT122;IFT122;IFT122;IFT122;IFT122;IFT122;IFT122	no	no	no
cg21519785	0.19	13	24009028		NA	SACS	no	no	no
cg10737521	0.189	5	179335243	S_Shore	TRUE	TBC1D9B;TBC1D9B	no	no	no
cg18645861	0.189	1	160509568		NA		no	no	no
cg24053715	0.189	22	38214548	Island	TRUE		no	no	no
cg14568422	0.188	18	53069269		NA	TCF4;TCF4;TCF4;TCF4;TCF4;TCF4;TCF4;TCF4;TCF4;TCF4;TCF4	no	no	no
cg22578433	0.188	6	42017354	N_Shore	TRUE	CCND3;TAF8;CCND3	no	no	no
cg26475541	0.187	17	79026152	Island	TRUE	BAIAP2;BAIAP2;BAIAP2;BAIAP2	no	no	no
cg01211283	0.186	8	22735276		TRUE	PEBP4	no	no	no
cg08891284	0.186	1	81970727		NA		no	no	no
cg21467609	0.186	11	117652831	S_Shore	NA	DSCAML1	no	no	no
cg15165154	0.185	5	139041014	Island	TRUE	CXXC5	no	yes	no
cg07922606	0.184	6	26225389	Island	TRUE	HIST1H3E	no	no	yes
cg26362453	0.184	8	847704	N_Shelf	TRUE		no	no	no
cg11390982	0.183	7	1462773	S_Shore	NA		no	no	no
cg08239893	0.182	2	52221668		TRUE		no	no	no
cg08452338	0.182	3	149271990		TRUE	WWTR1;WWTR1;WWTR1	no	no	no
cg14973857	0.182	6	88509429		NA	LOC101928911	no	no	no
cg07774938	0.181	9	100069906	Island	NA	CCDC180;LOC100499484-C9ORF174;LOC100499484-C9ORF174;LOC100499484-C9ORF174	no	no	no
cg08044269	0.181	1	217113456		NA	ESRRG;ESRRG;ESRRG;ESRRG;ESRRG;ESRRG;ESRRG;ESRRG;ESRRG;ESRRG;ESRRG	no	no	no
cg09438075	0.181	13	44359415	N_Shore	TRUE	ENOX1	no	no	no
cg20298668	0.181	2	240230663		TRUE	HDAC4	no	no	no
cg07432526	0.18	15	86384041	Island	TRUE		no	no	no
cg11808677	0.179	12	6960079	N_Shore	TRUE	USP5;USP5;CDCA3	no	no	no
cg16745933	0.179	11	58952423		NA	DTX4;DTX4	no	no	no
cg04040095	0.178	4	156680007	N_Shore	TRUE	GUCY1B3	no	no	no
cg27188807	0.178	19	7719451		NA		no	no	no
cg02226644	0.177	19	39045673		NA	RYR1;RYR1	no	no	no
cg06977285	0.177	7	18127468	S_Shore	TRUE		no	no	no
cg17691598	0.177	17	39943414	S_Shore	NA	JUP;JUP	no	no	no
cg21150327	0.177	12	96889770		NA	CFAP54	no	no	no
cg06521942	0.176	19	50996684		NA		yes	no	no
cg17868687	0.176	2	242197976		TRUE	HDLBP;HDLBP	no	no	no
cg20411278	0.175	17	45728574	S_Shore	NA	KPNB1;KPNB1;KPNB1	no	no	no
cg04127907	0.174	9	117424416		NA		no	no	no
cg18937388	0.174	8	124191131		NA	FAM83A;FAM83A	no	no	no
cg20522435	0.174	11	125458687	N_Shelf	NA		no	no	no
cg00746578	0.173	8	37351470		NA	LINC01605	no	no	no
cg11237948	0.173	19	45976488	S_Shore	TRUE	FOSB;FOSB	no	no	no
cg23013968	0.173	15	93616959	Island	TRUE	RGMA;RGMA;RGMA;RGMA;RGMA;RGMA	no	no	no
cg23477774	0.173	5	169235791		TRUE	DOCK2	no	no	no
cg05372396	0.172	2	10540862		NA	HPCAL1;HPCAL1;HPCAL1;HPCAL1;HPCAL1	no	no	no
cg18082788	0.172	6	149806339		TRUE	ZC3H12D	no	no	no
cg04681525	0.171	9	132145577	Island	TRUE		no	no	no
cg07143303	0.171	7	2144767		TRUE	MAD1L1;MAD1L1;MAD1L1	no	no	no
cg09364426	0.171	1	163201346		TRUE		no	no	no
cg26543410	0.171	15	69714414		NA	KIF23;KIF23;KIF23	no	no	no
cg14276580	0.17	13	40527020		TRUE		no	yes	no
cg08441803	0.169	17	46388390		TRUE	SKAP1;SKAP1	no	no	no
cg09968461	0.169	2	40370829		TRUE	SLC8A1;SLC8A1;SLC8A1;SLC8A1	no	no	no
cg21170961	0.168	3	114173706		NA	LOC101929754;ZBTB20;ZBTB20;ZBTB20;ZBTB20;ZBTB20;ZBTB20;ZBTB20	no	no	no
cg07562120	0.166	19	1614570	Island	TRUE	TCF3;TCF3	no	no	no
cg11765109	0.166	8	142449613	N_Shelf	NA	MROH5;MROH5;MROH5	yes	no	no
cg16236263	0.166	6	32908605		TRUE	HLA-DMB;HLA-DMB	no	no	no
cg00664646	0.165	10	73385566		NA	CDH23;CDH23;CDH23;CDH23	no	no	no
cg00711496	0.165	19	50191497	Island	TRUE	C19orf76;PRMT1;PRMT1;PRMT1	no	yes	no
cg08915038	0.165	1	16562923	N_Shore	TRUE	C1orf89	no	no	no
cg17477052	0.165	10	71596731		TRUE	COL13A1;COL13A1;COL13A1;COL13A1;COL13A1;COL13A1;COL13A1;COL13A1;COL13A1;COL13A1;COL13A1;COL13A1;COL13A1;COL13A1;COL13A1;COL13A1;COL13A1;COL13A1;COL13A1;COL13A1	no	no	no
cg01307684	0.164	4	80886143	Island	TRUE	ANTXR2	no	no	no
cg15381326	0.163	7	107205253	S_Shore	TRUE	COG5;COG5;COG5;DUS4L	no	no	no
cg20533893	0.163	6	70576030	N_Shore	NA	COL19A1	no	no	no
cg25822369	0.163	2	222237362		TRUE		no	no	no
cg15476400	0.162	19	32896073	Island	NA	DPY19L3;DPY19L3;LOC400684	no	no	no
cg26701500	0.162	20	36024614		NA	SRC;SRC	no	no	no
cg27518892	0.162	16	57566936	N_Shelf	TRUE	CCDC102A	yes	no	no
cg12697325	0.161	17	9862763		TRUE	GAS7;GAS7;GAS7;GAS7;GAS7	no	no	no
cg15053629	0.161	11	70827419		NA	SHANK2	no	no	no
cg19770572	0.161	5	39068175		NA	RICTOR;RICTOR;RICTOR	no	no	no
cg02293222	0.16	17	61576714		NA		no	no	no
cg18339718	0.16	19	12759034	Island	TRUE	MAN2B1	no	no	no
cg26996616	0.16	17	9862873		TRUE	GAS7;GAS7;GAS7;GAS7	no	no	no
cg15899410	0.159	15	76136386	Island	TRUE	UBE2Q2;UBE2Q2;UBE2Q2	no	no	no
cg06704963	0.158	8	130282754		NA		no	no	no
cg02505192	0.157	8	19204342		NA	SH2D4A;SH2D4A;SH2D4A	no	no	no
cg16977720	0.157	2	85105984	N_Shore	NA	TRABD2A;TRABD2A;TRABD2A	no	no	no
cg04868991	0.156	15	101514483	S_Shore	NA	LRRK1	no	no	no
cg12149665	0.156	14	24821473		NA		no	no	no
cg12508534	0.156	6	34855789	Island	TRUE	TAF11;TAF11;ANKS1A	no	no	no
cg07315356	0.155	6	32056058	S_Shore	TRUE	TNXB	no	no	no
cg07599979	0.155	21	38592612	N_Shore	TRUE	DSCR9	no	no	no
cg14849266	0.155	11	112325207		NA		no	no	no
cg19217735	0.155	2	71250779		TRUE	OR7E91P	no	no	no
cg02068351	0.154	6	132832336	N_Shore	TRUE	STX7	no	no	no
cg18251191	0.154	19	32715259	N_Shore	TRUE		no	no	no
cg20707527	0.154	8	105343122	S_Shore	NA		no	no	no
cg04714110	0.153	10	21799143	Island	TRUE		no	no	no
cg08282819	0.153	16	27437900		TRUE	IL21R;IL21R;IL21R	no	no	no
cg10039268	0.153	1	198189716		NA	NEK7	no	no	no
cg17410075	0.153	19	10255400	S_Shelf	NA	DNMT1;DNMT1	no	no	no
cg16188532	0.152	13	47471090		TRUE	HTR2A;HTR2A;HTR2A;HTR2A	no	no	no
cg00660643	0.151	15	95153758		NA		no	no	no
cg03830443	0.151	8	106333948	S_Shore	NA	ZFPM2	no	no	no
cg08236655	0.151	3	16930651	S_Shelf	NA	PLCL2	no	no	no
cg12786570	0.151	10	30316432		TRUE	KIAA1462	no	no	no
cg04568559	0.15	4	6262323		NA		no	no	no
cg09227954	0.15	8	86358546		NA	CA3;CA3-AS1;CA3-AS1;CA3-AS1	no	no	no
cg15655766	0.15	19	51891536		NA	LIM2;LIM2	no	no	no
cg01890417	0.149	1	91488275	S_Shore	TRUE	ZNF644;ZNF644;ZNF644	no	no	no
cg02364584	0.149	7	83824971		NA	SEMA3A	no	no	no
cg14938593	0.149	8	6479755		TRUE	MCPH1	no	no	no
cg20544491	0.149	19	40324529	Island	NA	DYRK1B;DYRK1B;DYRK1B	no	no	no
cg23563656	0.149	12	63329428	S_Shore	NA	PPM1H	no	no	no
cg03487027	0.147	10	77159055	Island	TRUE	ZNF503	no	no	no
cg05583659	0.146	1	32281711		NA	SPOCD1;SPOCD1;SPOCD1	no	no	no
cg13924996	0.146	11	67053829	S_Shore	TRUE	ADRBK1	no	no	no
cg21491587	0.146	20	2361548		TRUE	TGM6	no	no	no
cg00973938	0.145	16	89654405	Island	TRUE	CPNE7;CPNE7	no	no	no
cg05208178	0.145	2	233928423	S_Shelf	TRUE	INPP5D;INPP5D	no	no	no
cg11471559	0.145	20	37529715		NA	PPP1R16B;PPP1R16B	yes	no	no
cg23210478	0.145	5	158437811		TRUE	EBF1	no	no	no
cg00462849	0.144	2	12853027	N_Shelf	TRUE		no	no	no
cg17185586	0.144	17	74705404	N_Shore	NA	MXRA7;MXRA7;MXRA7;MXRA7	no	no	no
cg23681745	0.144	2	202004875		TRUE	CFLAR;CFLAR;CFLAR	no	no	no
cg23989673	0.143	15	53098257	Island	TRUE		no	no	no
cg25107984	0.143	1	40258702	S_Shelf	NA		no	no	no
cg08369401	0.142	14	93119896		NA	RIN3	no	no	no
cg10185424	0.142	5	66478491		TRUE	CD180	no	no	no
cg15787438	0.142	2	161992907		NA	TANK;TANK	no	no	no
cg19965589	0.142	15	52043121	N_Shore	TRUE	TMOD2;TMOD2;LYSMD2	no	no	no
cg14095299	0.141	17	73149526	N_Shore	NA	HN1;HN1;HN1;HN1;HN1;HN1;HN1;HN1	no	no	no
cg26077811	0.141	11	119232263	N_Shelf	TRUE	USP2;USP2	yes	yes	no
cg03990412	0.139	10	9587474		TRUE		no	no	no
cg17918776	0.139	12	10019514		NA	CLEC2B	no	no	no
cg20713639	0.139	11	65185684	N_Shelf	TRUE		no	no	no
cg08217163	0.138	2	66809959	S_Shore	TRUE		no	no	no
cg16167308	0.138	6	27562217		NA		no	no	no
cg24550560	0.138	1	38248449		TRUE		no	no	no
cg03754907	0.137	22	45637422	S_Shore	NA	KIAA0930	no	no	no
cg12564453	0.137	16	56995840		TRUE	CETP;CETP	no	yes	no
cg21228424	0.137	6	42678314		TRUE	PRPH2	no	no	no
cg22693837	0.137	15	81591058		NA	IL16;IL16;IL16	no	no	no
cg23438758	0.137	2	238807629		NA	RAMP1;RAMP1	no	no	no
cg24404630	0.137	18	13611824		TRUE	C18orf1;C18orf1;C18orf1;C18orf1;C18orf1;C18orf1	no	no	no
cg26575690	0.137	15	34729310	Island	TRUE	GOLGA8A	no	no	no
cg06377635	0.136	17	9862924		TRUE	GAS7;GAS7;GAS7;GAS7	no	no	no
cg18365406	0.136	19	11472110	Island	TRUE	LPPR2;LPPR2	no	no	no
cg14201874	0.135	19	41802965		NA	HNRNPUL1;HNRNPUL1;HNRNPUL1	no	no	no
cg25649039	0.135	17	64335475		TRUE	PRKCA	no	no	no
cg03662049	0.134	2	164204829	Island	TRUE		no	no	no
cg12587615	0.134	19	11472397	N_Shore	TRUE	LPPR2;LPPR2	no	no	no
cg12757378	0.134	7	6334715		NA		no	no	no
cg14221149	0.134	12	1740390	S_Shore	NA	WNT5B;WNT5B	no	no	no
cg03337918	0.133	8	96148290	S_Shore	TRUE	PLEKHF2	no	no	no
cg20016023	0.133	10	99160130	N_Shore	TRUE	RRP12;RRP12	no	no	no
cg20610950	0.133	17	75096202		TRUE		no	no	no
cg26906670	0.133	21	39724728		NA		no	no	no
cg08926571	0.132	10	16565058	S_Shore	TRUE	C1QL3	no	no	no
cg12816702	0.132	3	171358538		NA	PLD1;PLD1	no	no	no
cg21912938	0.132	7	28220594	S_Shore	TRUE	JAZF1	no	no	no
cg24718903	0.132	19	50138797		TRUE	RRAS	no	no	no
cg03617975	0.131	15	49104273	S_Shore	NA	CEP152;CEP152	no	no	no
cg08326019	0.131	19	11472261	Island	TRUE	LPPR2;LPPR2	no	yes	no
cg16311536	0.131	10	105344174	Island	TRUE	NEURL	no	no	no
cg07969918	0.13	22	31682909	N_Shelf	TRUE	PIK3IP1;PIK3IP1	no	no	no
cg08335389	0.13	12	109554302		TRUE		no	no	no
cg23010507	0.13	5	1555887	S_Shelf	TRUE		no	no	no
cg24635860	0.13	1	37939423	N_Shore	TRUE	ZC3H12A	no	no	no
cg24795933	0.13	15	96632333		NA		no	no	no
cg00191178	0.129	3	74663024	N_Shore	TRUE		no	no	no
cg07770777	0.129	13	113528375		TRUE	ATP11A;ATP11A	no	no	no
cg17871739	0.129	19	28284973	Island	TRUE	LOC148189	no	no	no
cg19076536	0.129	18	75072036		NA		no	no	no
cg22850604	0.129	20	36804262		NA		no	no	no
cg23482582	0.129	8	146079270	S_Shore	NA	COMMD5;COMMD5;COMMD5;COMMD5	no	no	no
cg27364766	0.129	7	22705331	Island	TRUE		no	no	no
cg00739778	0.128	17	2908023		TRUE	RAP1GAP2;RAP1GAP2	no	no	no
cg09405083	0.128	10	104536121		TRUE	C10orf26;C10orf26;C10orf26	no	no	no
cg16116203	0.128	12	6876922	Island	TRUE	PTMS	no	no	no
cg18314532	0.128	9	91396998		NA		no	no	no
cg24647428	0.128	3	100789257		TRUE		no	no	no
cg25424031	0.128	4	188895421		TRUE		no	no	no
cg06304825	0.127	14	106357733		NA		no	no	no
cg08284985	0.127	12	47228121	S_Shelf	TRUE		no	no	no
cg19481439	0.127	20	33451427	S_Shore	TRUE	GGT7	no	no	no
cg24636368	0.127	17	46388447		TRUE	SKAP1;SKAP1	no	no	no
cg01768056	0.126	19	19477670		NA		no	no	no
cg05228150	0.126	5	140766778	N_Shore	NA	PCDHGB4;PCDHGB4;PCDHGA1;PCDHGA2;PCDHGA3;PCDHGB1;PCDHGA4;PCDHGB2;PCDHGA5;PCDHGB3;PCDHGA6;PCDHGA7	no	no	no
cg05336156	0.126	18	60382673	Island	TRUE	PHLPP1	no	no	no
cg06395469	0.126	6	27635558		TRUE		no	no	no
cg10577216	0.126	6	143265045	N_Shore	TRUE	HIVEP2	no	no	no
cg11343525	0.125	5	52332662		NA	ITGA2;ITGA2;ITGA2;ITGA2;ITGA2;ITGA2	no	no	no
cg18985251	0.125	19	35936995		NA		no	no	no
cg25630910	0.125	12	123753186	N_Shore	TRUE	CDK2AP1	no	no	no
cg02803819	0.124	7	27141067	N_Shelf	TRUE	HOXA2	no	no	no
cg04145134	0.124	14	99697672		TRUE	BCL11B;BCL11B	no	no	no
cg05708375	0.124	20	31056391		NA	NOL4L;NOL4L	no	no	no
cg11062056	0.124	12	52249852		TRUE		no	no	no
cg23291331	0.124	7	21957498		NA	CDCA7L;CDCA7L;CDCA7L	no	no	no
cg00948500	0.123	21	32006706		NA	KRTAP20-2	no	no	no
cg05131483	0.123	16	23706242		TRUE	ERN2	no	no	no
cg21549927	0.123	8	110987617	N_Shore	TRUE	KCNV1	no	no	no
cg23017617	0.123	11	12132795	Island	NA	MICAL2;MICAL2;MICAL2	no	no	no
cg23990435	0.123	5	139043443	S_Shelf	TRUE	CXXC5	no	no	no
cg25030888	0.123	1	67156909		TRUE	SGIP1	no	no	no
cg26867545	0.123	10	21803830	N_Shore	TRUE	C10orf140	no	no	no
cg02996583	0.122	8	142237188	Island	TRUE	SLC45A4	no	no	no
cg03223159	0.122	4	146028480		NA	ABCE1;ABCE1	no	no	no
cg16299565	0.122	16	71264740	S_Shore	NA	HYDIN;HYDIN;HYDIN;HYDIN	no	no	no
cg24544803	0.122	6	29596840	S_Shore	TRUE	GABBR1;GABBR1;GABBR1	no	no	no
cg26528000	0.122	9	100069633	N_Shore	NA	CCDC180;LOC100499484-C9ORF174;LOC100499484-C9ORF174;LOC100499484-C9ORF174	no	no	no
cg09303678	0.121	16	609353	N_Shore	TRUE	C16orf11	no	no	no
cg20229014	0.121	8	134529378		TRUE	ST3GAL1;ST3GAL1	no	no	no
cg04834943	0.12	19	47535560		NA	NPAS1	no	no	no
cg06201763	0.12	11	111692181		TRUE	ALG9;ALG9;ALG9;ALG9	no	no	no
cg09476997	0.12	16	2087932	N_Shore	TRUE	SLC9A3R2;SLC9A3R2	no	no	no
cg12063490	0.12	19	12759131	Island	TRUE	MAN2B1	no	no	no
cg20125920	0.12	10	21804624	N_Shore	TRUE	C10orf140	no	no	no
cg11509088	0.119	10	50143483		TRUE	WDFY4	no	no	no
cg11673295	0.119	15	76515853		NA	ETFA;ETFA	no	no	no
cg15829535	0.119	6	33048760	Island	TRUE	HLA-DPB1	no	no	no
cg21901307	0.119	11	14665019	N_Shore	TRUE	PDE3B;PSMA1;PSMA1	no	no	no
cg13460751	0.118	3	11006482		NA		no	no	no
cg10186330	0.117	15	39960859		NA	FSIP1	no	no	no
cg12784701	0.117	5	66093004		NA	MAST4;MAST4;MAST4	no	no	no
cg13917964	0.117	7	30635712	S_Shore	TRUE	GARS	no	no	no
cg20548954	0.117	18	54718906		NA		no	no	no
cg24543255	0.116	11	69683359	Island	TRUE		no	no	no
cg25519315	0.116	2	209231528		NA	PTH2R	no	no	no
cg03719155	0.115	19	11689880	S_Shore	TRUE	ACP5;ACP5;ACP5;ACP5	no	no	no
cg13805993	0.115	12	6473444	S_Shore	NA	SCNN1A;SCNN1A;SCNN1A	no	no	no
cg13910185	0.115	11	121323832	S_Shore	NA	SORL1	no	no	no
cg21732004	0.115	11	422107	S_Shore	TRUE	ANO9	no	no	no
cg00473730	0.114	12	101069491		NA		no	no	no
cg06867482	0.114	16	88821905	S_Shore	TRUE	FAM38A	no	no	no
cg16138400	0.114	14	22385890		TRUE		no	no	no
cg20404850	0.114	9	99374660		NA	CDC14B;CDC14B	no	no	no
cg03081563	0.113	7	142903058		NA		no	no	no
cg03941587	0.113	4	123747634	N_Shore	TRUE	FGF2	no	no	no
cg07559901	0.113	11	8117198		NA	TUB;TUB;TUB;TUB	no	no	no
cg08571362	0.113	7	100224015	N_Shore	TRUE	TFR2	no	no	no
cg11892027	0.113	17	9862774		NA	GAS7;GAS7;GAS7;GAS7	no	no	no
cg17451677	0.113	10	12887270		TRUE		no	no	no
cg21864105	0.113	11	65153828	Island	NA	FRMD8;FRMD8;FRMD8	no	no	no
cg03847641	0.112	17	61903774	N_Shore	NA	PSMC5;PSMC5;FTSJ3	no	no	no
cg07852774	0.112	7	24575660		NA		no	no	no
cg14543523	0.112	3	129442656		NA	TMCC1;TMCC1	no	no	no
cg15457981	0.112	20	61447276	N_Shore	TRUE	COL9A3	no	no	no
cg22803510	0.112	1	94017621		TRUE	FNBP1L;FNBP1L;FNBP1L	no	no	no
cg26390156	0.112	14	24101543		TRUE		no	no	no
cg13099892	0.111	4	174013995		TRUE		no	no	no
cg15044818	0.111	1	24118515	S_Shore	NA	LYPLA2	no	no	no
cg24764793	0.111	6	152126745	N_Shelf	TRUE	ESR1;ESR1	no	no	no
cg00745823	0.11	2	174477256		NA		no	no	no
cg07033604	0.11	9	139496919		NA		no	no	no
cg13500196	0.11	18	53069573		NA	TCF4;TCF4;TCF4;TCF4;TCF4;TCF4;TCF4;TCF4;TCF4;TCF4;TCF4	yes	no	no
cg22725947	0.11	13	52158432	Island	TRUE	WDFY2	no	no	no
cg24382141	0.11	16	67944348	S_Shore	NA	PSKH1	no	no	no
cg00927911	0.109	3	24534677	N_Shore	NA	THRB-AS1;THRB;THRB;THRB;THRB	no	no	no
cg01331772	0.109	2	131094827		TRUE		no	no	no
cg08124634	0.109	14	51256954		TRUE	NIN;NIN;NIN;NIN	no	no	no
cg10198479	0.109	16	85268435	N_Shore	TRUE		no	no	no
cg12496156	0.109	2	218666048		TRUE	TNS1	no	no	no
cg04646573	0.108	1	153389588		NA	S100A7A	no	no	no
cg06553792	0.108	17	71128239		TRUE		no	no	no
cg15372603	0.108	7	27197239	N_Shore	TRUE	HOXA7	no	no	no
cg18465484	0.108	19	17138051		TRUE	CPAMD8	no	no	no
cg23124203	0.108	17	40398863		NA	STAT5B	no	no	no
cg25638549	0.108	10	13692225		NA	FRMD4A	no	no	no
cg01586351	0.107	5	80302883		NA	RASGRF2	no	no	no
cg15626350	0.107	6	152130207	S_Shore	TRUE	ESR1;ESR1;ESR1;ESR1	no	yes	no
cg24741148	0.107	12	11286360		TRUE	PRR4;TAS2R30;PRH1	no	no	no
cg24863642	0.107	1	161171902	Island	TRUE	NDUFS2;NDUFS2	no	no	no
cg27594116	0.107	9	100069897	Island	NA	CCDC180;LOC100499484-C9ORF174;LOC100499484-C9ORF174;LOC100499484-C9ORF174	no	no	no
cg08792780	0.106	5	76249094	N_Shore	NA	CRHBP	no	no	no
cg09723511	0.106	16	66435676	N_Shore	TRUE	CDH5	no	no	no
cg10211874	0.106	17	38498816	Island	NA	RARA-AS1;RARA;RARA;RARA;RARA;RARA	no	no	no
cg16316624	0.105	11	61159649	N_Shore	TRUE	TMEM216	no	no	no
cg04767327	0.104	19	50191829	S_Shore	NA	ADM5	no	no	no
cg05208399	0.104	16	1815968	S_Shore	TRUE	MAPK8IP3;MAPK8IP3	no	no	no
cg06176221	0.104	21	36263287	Island	NA	RUNX1	no	no	no
cg13171565	0.104	12	6960214	N_Shore	TRUE	USP5;USP5;CDCA3	no	no	no
cg16783571	0.104	6	74064594	S_Shore	TRUE	DPPA5	no	no	no
cg18025258	0.104	18	74607149	Island	TRUE	ZNF236	no	no	no
cg18128536	0.104	17	47092178	Island	TRUE	IGF2BP1;IGF2BP1	no	no	no
cg22593959	0.104	7	121184995		NA		no	no	no
cg22751264	0.104	10	5693432		TRUE	ASB13;ASB13	no	no	no
cg22781632	0.104	13	94867323		NA	GPC6	no	no	no
cg23369334	0.104	16	3718650		NA	TRAP1;TRAP1	no	no	no
cg25395505	0.104	7	97877765	N_Shelf	TRUE	TECPR1	no	no	no
cg02744525	0.103	1	67397410	S_Shore	NA	MIER1;MIER1;MIER1;MIER1;MIER1;MIER1;MIER1;MIER1;MIER1;MIER1;MIER1	no	no	no
cg03684356	0.103	20	56253763		NA	PMEPA1;PMEPA1;PMEPA1;PMEPA1;PMEPA1	no	no	no
cg14970046	0.103	5	1880021	N_Shore	TRUE	IRX4	no	no	no
cg16704590	0.103	20	47896769	S_Shore	TRUE	C20orf199;C20orf199;SNORD12B;SNORD12;MIR1259;C20orf199	yes	no	no
cg18145047	0.103	5	140700638	S_Shore	TRUE	TAF7	no	no	no
cg26302238	0.103	9	125983935		NA	STRBP;STRBP;STRBP	no	no	no
cg26700215	0.103	8	67070006		TRUE	TRIM55;TRIM55;TRIM55;TRIM55	no	no	no
cg00564080	0.102	9	134554002		NA	RAPGEF1;RAPGEF1;RAPGEF1	yes	no	no
cg04454088	0.102	19	661432	N_Shore	NA	RNF126	no	no	no
cg04675542	0.102	5	150284416	Island	TRUE	ZNF300	no	no	no
cg05478955	0.102	1	52607458	Island	NA	ZFYVE9;ZFYVE9	no	no	no
cg08074851	0.102	2	47797590	Island	TRUE	KCNK12	no	no	no
cg12711252	0.102	10	101874829	Island	TRUE		no	no	no
cg17645528	0.102	3	141871386	S_Shelf	TRUE		no	no	no
cg18237551	0.102	5	150284600	Island	TRUE	ZNF300	no	no	no
cg20526365	0.102	1	168106925	S_Shore	NA	GPR161;GPR161;GPR161;GPR161;GPR161;GPR161;GPR161	no	no	no
cg07710883	0.101	11	64972227	Island	TRUE	CAPN1	no	no	no
cg11719881	0.101	1	154358319		NA		no	no	no
cg15143809	0.101	11	120208324	S_Shore	TRUE	ARHGEF12	no	no	no
cg25502093	0.101	5	159827333	S_Shore	TRUE	C5orf54	no	no	no
cg02231404	0.1	20	62679635	Island	TRUE	SOX18	no	no	no
cg16096942	0.1	17	922786	N_Shelf	NA	ABR;ABR;ABR;ABR;ABR	no	no	no
cg20934105	0.1	14	93118717		TRUE	RIN3	no	no	no
cg07338715	0.099	2	109649281	S_Shore	TRUE		no	no	no
cg08326132	0.099	11	116065064		NA		no	no	no
cg11500779	0.099	9	101807064		NA	COL15A1;COL15A1	no	no	no
cg15158890	0.099	6	21662691	N_Shore	NA		no	no	no
cg16362386	0.099	19	17665996	N_Shore	NA	COLGALT1	no	no	no
cg00735586	0.098	1	1711716	N_Shore	NA	NADK;NADK	yes	no	no
cg05168141	0.098	15	26231836	N_Shelf	TRUE		no	no	no
cg06341027	0.098	6	21667407	S_Shore	TRUE	FLJ22536	no	no	no
cg12934382	0.098	3	51741135	Island	TRUE	GRM2;GRM2;GRM2;GRM2	no	no	no
cg14427590	0.098	17	60695089		TRUE		no	yes	no
cg27593172	0.098	4	102564573		NA		no	no	no
cg00541544	0.097	22	39150255	N_Shore	TRUE	UNC84B	no	no	no
cg00934661	0.097	16	10775706		TRUE	TEKT5	no	no	no
cg04761231	0.097	9	127623571	Island	TRUE	RPL35	no	no	no
cg06759518	0.097	3	72496799	Island	TRUE	RYBP	no	no	no
cg08919659	0.097	16	17458277		NA	XYLT1	no	no	no
cg10166915	0.097	14	54260975		NA		no	no	no
cg10867751	0.097	1	25870981	Island	TRUE	LDLRAP1	no	no	no
cg14107488	0.097	4	7033722		TRUE	TBC1D14;TBC1D14;TBC1D14	no	no	no
cg20134175	0.097	20	42762143		NA	JPH2	no	no	no
cg20143092	0.097	11	35160330	N_Shore	TRUE	CD44;CD44;CD44;CD44;CD44	no	no	no
cg01367627	0.096	7	98477438	S_Shore	TRUE	TRRAP	no	no	no
cg01557798	0.096	1	228400628	Island	TRUE	OBSCN;OBSCN	no	no	no
cg11261958	0.096	3	118958539	N_Shore	TRUE	B4GALT4;B4GALT4	no	no	no
cg13607248	0.096	3	183874556	S_Shore	TRUE	DVL3	no	no	no
cg14959723	0.096	19	50550492	N_Shelf	NA	ZNF473;ZNF473;ZNF473	no	no	no
cg20724257	0.096	6	32407784		TRUE	HLA-DRA	no	no	no
cg21040160	0.096	4	2772443		NA		no	no	no
cg25727825	0.096	3	195542580		NA		no	no	no
cg26573683	0.096	7	101575514		NA	CUX1;CUX1;CUX1;CUX1;CUX1;CUX1;CUX1	no	no	no
cg03220447	0.095	11	19745293		TRUE	NAV2;NAV2;NAV2	no	no	no
cg04126424	0.095	9	139552999	Island	NA	EGFL7	no	no	no
cg04943852	0.095	20	56565614		NA		no	no	no
cg09599130	0.095	10	104170691	Island	TRUE	PSD	no	no	no
cg11742202	0.095	6	74364667	S_Shore	TRUE	SLC17A5	no	no	no
cg15477247	0.095	5	176046144	Island	TRUE		no	no	no
cg15905507	0.095	8	81209647		NA		no	no	no
cg16423835	0.095	7	115551623		NA		no	no	no
cg25389803	0.095	12	45586377		NA	PLEKHA8P1	no	no	no
cg00901051	0.094	1	208132490	Island	TRUE		no	no	no
cg01414772	0.094	4	187002764		NA	TLR3	no	no	no
cg02360514	0.094	19	45975990	Island	TRUE	FOSB;FOSB	no	no	no
cg03135704	0.094	11	5712109		NA	TRIM22;TRIM22	no	no	no
cg05404236	0.094	13	110437093	Island	TRUE	IRS2	no	no	no
cg09438864	0.094	17	60695140		NA		no	no	no
cg15131146	0.094	1	26101755	S_Shelf	TRUE	MAN1C1	no	yes	no
cg19868593	0.094	6	31744816		TRUE	C6orf27	no	no	no
cg25713185	0.094	2	228582486	Island	TRUE	SLC19A3	no	no	no
cg01072942	0.093	10	102279330	Island	TRUE	SEC31B	no	no	no
cg07944953	0.093	8	26315668		NA		no	no	no
cg15377518	0.093	2	145278113	N_Shelf	TRUE	ZEB2;ZEB2;ZEB2	no	no	no
cg17479840	0.093	17	9863061		TRUE	GAS7;GAS7;GAS7;GAS7	no	no	no
cg20858454	0.093	11	4010737		TRUE	STIM1	no	no	no
cg23479191	0.093	10	54338992		TRUE		no	no	no
cg24940701	0.093	19	1086842	S_Shelf	TRUE	POLR2E	no	no	no
cg26069068	0.093	8	125741265	Island	TRUE	MTSS1	no	no	no
cg05351827	0.092	2	220313600	Island	TRUE	SPEG	no	no	no
cg06452518	0.092	19	33923307		NA	PEPD;PEPD;PEPD	no	no	no
cg08266655	0.092	19	4769001		TRUE	C19orf30	no	no	no
cg09358973	0.092	1	201618030	Island	TRUE	NAV1	no	no	no
cg11755558	0.092	4	122103800		NA	TNIP3;TNIP3	no	no	no
cg16851771	0.092	2	42360170		TRUE		no	no	no
cg17416730	0.092	6	33245541	Island	TRUE	B3GALT4	no	no	no
cg19481954	0.092	3	62156306		NA	PTPRG	no	no	no
cg20296668	0.092	14	31343697	Island	NA	COCH;COCH	no	no	no
cg24705841	0.092	15	26095257		NA	MIR4715;ATP10A	no	no	no
ch.1.4512450F	0.092	1	229794078		TRUE	URB2	no	no	no
cg01797501	0.091	12	65671924	N_Shore	NA	MSRB3;MSRB3;MSRB3;MSRB3	no	no	no
cg12734107	0.091	11	57519426	N_Shore	TRUE	BTBD18	no	no	no
cg16002234	0.091	12	67836379		NA		no	no	no
cg02921842	0.09	2	37789644		NA		no	no	no
cg04396567	0.09	7	69289519		NA	AUTS2;AUTS2;AUTS2	no	no	no
cg06906965	0.09	19	58450175	S_Shelf	TRUE		no	no	no
cg07135572	0.09	2	219761097	N_Shore	NA		no	no	no
cg07704716	0.09	6	2876762	S_Shore	NA	SERPINB9P1	no	no	no
cg08259261	0.09	4	89978400		NA	FAM13A	no	no	no
cg11112948	0.09	2	231306379		NA	SP100;SP100;SP100;SP100;SP100;SP100	no	no	no
cg13624602	0.09	19	39359917	Island	NA	RINL;RINL	no	no	no
cg16178095	0.09	21	44597433	S_Shelf	NA		no	no	no
cg17636752	0.09	6	45391973	S_Shore	TRUE	RUNX2;RUNX2;RUNX2	no	no	no
cg17896927	0.09	15	93617030	Island	TRUE	RGMA;RGMA;RGMA;RGMA;RGMA;RGMA;RGMA	no	no	no
cg18016138	0.09	11	278421	N_Shore	TRUE	NLRP6	no	no	no
cg18334681	0.09	6	132066129		TRUE	ENPP3	yes	no	no
cg19392142	0.09	11	58673477	S_Shore	TRUE		no	no	no
cg22987448	0.09	19	8591364	Island	TRUE	MYO1F	no	no	no
cg24188797	0.09	4	156680013	N_Shore	NA	GUCY1B3;GUCY1B3;GUCY1B3;GUCY1B3;GUCY1B3;GUCY1B3	no	no	no
cg26433906	0.09	13	45792625		NA	GTF2F2	no	no	no
cg01692572	0.089	8	144910787	N_Shore	TRUE	PUF60;PUF60;PUF60	no	no	no
cg03221988	0.089	15	35260882	N_Shore	NA	AQR	no	no	no
cg04515132	0.089	3	53787670		NA	CACNA1D;CACNA1D;CACNA1D	no	no	no
cg06874403	0.089	10	21799047	Island	TRUE		no	no	no
cg09473282	0.089	6	35115955		TRUE		no	no	no
cg11268628	0.089	8	132916052	N_Shore	TRUE	EFR3A	no	no	no
cg11354105	0.089	2	25475805	Island	TRUE	DNMT3A;DNMT3A;DNMT3A	no	no	no
cg15264712	0.089	19	4639988	S_Shore	NA	TNFAIP8L1;TNFAIP8L1	no	no	no
cg16379249	0.089	12	95968531		NA		no	no	no
cg17284119	0.089	6	110644424		TRUE	C6orf186	no	no	no
cg00688840	0.088	14	106363051		TRUE		no	no	no
cg01730534	0.088	1	174968376	N_Shore	TRUE	CACYBP;CACYBP	no	no	no
cg11993583	0.088	20	56195541		NA	ZBP1;ZBP1;ZBP1;ZBP1;ZBP1;ZBP1;ZBP1;ZBP1	no	no	no
cg13301003	0.088	11	32449254	Island	TRUE	WT1;WT1;WT1;WT1	no	no	no
cg15579587	0.088	2	238600061	Island	TRUE	LRRFIP1;LRRFIP1;LRRFIP1;LRRFIP1;LRRFIP1	no	no	no
cg17990279	0.088	1	221509312		NA	C1orf140	no	no	no
cg18637718	0.088	17	80920472	N_Shore	TRUE	B3GNTL1	no	no	no
cg26405802	0.088	1	24470228		TRUE	IL22RA1	no	no	no
cg03108070	0.087	6	33245490	Island	TRUE	B3GALT4	no	yes	no
cg03151856	0.087	1	53925055	N_Shore	NA	DMRTB1	no	no	no
cg04764187	0.087	2	148703364		NA	ORC4;ORC4;ORC4;ORC4;ORC4;ORC4	no	no	no
cg07832830	0.087	15	74200807		NA		no	no	no
cg11795325	0.087	12	4216696		NA		no	no	no
cg13532350	0.087	1	26498451	S_Shore	NA		no	no	no
cg17362900	0.087	6	33047944	N_Shore	TRUE	HLA-DPB1	no	no	no
cg18369866	0.087	5	145718392	Island	TRUE	POU4F3	no	no	no
cg19203333	0.087	6	134175398		TRUE		no	no	no
cg24187216	0.087	18	322565		NA	COLEC12	no	no	no
cg27143570	0.087	10	102975075	N_Shore	TRUE		no	no	no
cg00986162	0.086	11	77147022		NA	PAK1;PAK1	no	no	no
cg04696189	0.086	2	47781930		NA	KCNK12	no	no	no
cg08331305	0.086	17	7761797	S_Shore	NA	NAA38;CYB5D1;CYB5D1	no	no	no
cg10184206	0.086	4	25989734		NA		no	no	no
cg18002862	0.086	17	2718230		TRUE	RAP1GAP2;RAP1GAP2	no	no	no
cg21413797	0.086	3	134165843		TRUE		no	no	no
cg22225105	0.086	19	39522747	Island	TRUE	FBXO27	no	no	no
cg22490861	0.086	12	13154718	Island	TRUE	HTR7P;HEBP1	no	no	no
cg23132611	0.086	5	178640151		NA	ADAMTS2;ADAMTS2	no	no	no
cg26829471	0.086	8	117140584		NA	LINC00536	no	no	no
cg00768409	0.085	15	83954392	S_Shore	TRUE	BNC1	no	no	no
cg05817750	0.085	17	47951688		TRUE		no	no	no
cg05980458	0.085	13	41936259		NA	NAA16	no	no	no
cg07676709	0.085	17	46673442	N_Shore	TRUE	LOC404266;LOC404266;LOC404266;LOC404266;HOXB6;LOC404266	no	yes	no
cg09024008	0.085	12	57526010	S_Shelf	NA	LRP1	yes	no	no
cg15923936	0.085	6	91318412	N_Shelf	TRUE		no	no	no
cg25241559	0.085	2	241989379	Island	TRUE	SNED1	yes	no	no
cg25307332	0.085	8	38578802		TRUE		no	no	no
cg27661078	0.085	6	14724942		NA		no	no	no
cg07714361	0.084	11	89350186		NA		no	no	no
cg07804462	0.084	11	67211816		NA	CORO1B;CORO1B	no	no	no
cg08306955	0.084	6	25137971	N_Shore	TRUE	CMAH;CMAH	no	no	no
cg09194650	0.084	12	110337899	N_Shore	TRUE	TCHP;TCHP	no	no	no
cg09224452	0.084	20	576394		NA		no	no	no
cg09772320	0.084	1	6124389		NA	KCNAB2;KCNAB2;KCNAB2;KCNAB2;KCNAB2;KCNAB2	no	no	no
cg13487505	0.084	13	44454504	S_Shore	NA	LACC1;LACC1;CCDC122	no	no	no
cg15124455	0.084	1	94312690	Island	NA	BCAR3;BCAR3	no	no	no
cg15711727	0.084	1	46632465	N_Shore	TRUE		no	no	no
cg15834355	0.084	12	54442075	S_Shore	TRUE	HOXC4	no	no	no
cg20421058	0.084	4	7337225		TRUE	SORCS2	no	no	no
cg00003965	0.083	3	108476878		TRUE	RETNLB	no	no	no
cg02264895	0.083	16	31385282	S_Shelf	TRUE	ITGAX	no	no	no
cg05337761	0.083	1	2121349	Island	TRUE	C1orf86;LOC100128003;C1orf86	no	no	no
cg07031070	0.083	6	28543670		TRUE	SCAND3	no	no	no
cg07044859	0.083	10	101282883	Island	TRUE		no	no	no
cg10734781	0.083	8	19833012		NA		no	no	no
cg11006267	0.083	5	139017424	Island	TRUE		no	no	no
cg15162829	0.083	19	5967073		NA	RANBP3;RANBP3;RANBP3;RANBP3	no	no	no
cg15747825	0.083	6	28565626		TRUE		no	no	no
cg18717237	0.083	3	59360791		NA		no	no	no
cg20630887	0.083	1	6417823		TRUE	ACOT7;ACOT7;ACOT7;ACOT7	no	no	no
cg22698744	0.083	21	36263808	S_Shore	TRUE	RUNX1	no	no	no
cg25556035	0.083	19	13127873	S_Shelf	TRUE	NFIX	no	no	no
cg27476382	0.083	11	58695177		NA	GLYATL1;GLYATL1	no	no	no
cg00094817	0.082	10	35464482		TRUE	CREM;CREM;CREM;CREM;CREM;CREM;CREM;CREM;CREM;CREM;CREM;CREM	no	no	no
cg03008525	0.082	19	5829415	Island	TRUE		no	no	no
cg03120147	0.082	13	114964125	Island	TRUE		no	no	no
cg12028998	0.082	2	109719404		NA		no	no	no
cg13848989	0.082	2	182549955	S_Shore	TRUE		no	no	no
cg14564494	0.082	21	37506911	N_Shore	NA	CBR3;CBR3-AS1;CBR3-AS1	no	no	no
cg14961483	0.082	2	150444887		NA	MMADHC;LOC101929231	no	no	no
cg15208227	0.082	15	81208133		NA	CEMIP;CEMIP;CEMIP	no	no	no
cg20899078	0.082	3	156272019	N_Shore	NA	SSR3;SSR3;SSR3;SSR3	yes	no	no
cg21200656	0.082	20	21378072	Island	TRUE	NKX2-4	no	no	no
cg22381282	0.082	5	180219882	Island	TRUE	MGAT1;MGAT1;MGAT1;MGAT1;MGAT1	no	no	no
cg25606780	0.082	3	47397852	Island	TRUE		no	no	no
cg26685941	0.082	13	95952902	N_Shore	TRUE	ABCC4;ABCC4	no	no	no
cg27239243	0.082	2	101945867		TRUE		no	no	no
cg02313986	0.081	15	40672041	N_Shelf	TRUE		no	no	no
cg03048432	0.081	14	51290751		TRUE	NIN;NIN;NIN;NIN	no	no	no
cg03513146	0.081	18	3306098		NA		yes	no	no
cg03551243	0.081	19	5718912	N_Shore	TRUE	LONP1	no	no	no
cg05091585	0.081	13	45507332		TRUE		no	no	no
cg12198813	0.081	11	2891077	Island	TRUE	KCNQ1DN	no	no	no
cg13523236	0.081	12	129277140	N_Shelf	TRUE		no	no	no
cg15531009	0.081	18	74202887	Island	TRUE		no	no	no
cg16021537	0.081	2	161349986	Island	NA	RBMS1;RBMS1;RBMS1;RBMS1	no	no	no
cg17349352	0.081	7	45066738		TRUE	CCM2;CCM2;CCM2;CCM2;CCM2	no	no	no
cg25503136	0.081	1	167428923	S_Shelf	NA	CD247;CD247	no	no	no
cg26571476	0.081	16	76687389		NA	LOC101928203	no	no	no
cg01052636	0.08	4	645440	Island	TRUE	PDE6B;PDE6B	no	no	no
cg01289541	0.08	3	170282058		TRUE	SLC7A14	yes	no	no
cg02230426	0.08	17	69983953		NA		no	no	no
cg02450387	0.08	10	6764316		NA		no	no	no
cg06062494	0.08	1	169455899	S_Shore	NA	SLC19A2	no	no	no
cg16380888	0.08	1	16563954	S_Shore	TRUE	C1orf89	no	no	no
cg16589885	0.08	11	124713604	S_Shore	NA		no	no	no
cg18624930	0.08	14	61970191		NA	PRKCH	no	no	no
cg00302763	0.079	15	22442000		TRUE		no	no	no
cg03594819	0.079	11	111956829	N_Shore	TRUE	TIMM8B;SDHD;TIMM8B	no	no	no
cg08023684	0.079	10	121446563		NA		no	no	no
cg11124260	0.079	10	79709078		TRUE		no	yes	no
cg11279598	0.079	1	84737210		NA		no	no	no
cg12433790	0.079	1	19274958		NA	IFFO2	no	no	no
cg16754704	0.079	3	120482633		NA	GTF2E1	no	no	no
cg17858880	0.079	7	47576860	Island	TRUE	TNS3	no	no	no
cg23539229	0.079	14	99423878		NA		no	no	no
cg27228136	0.079	22	37608819		TRUE	SSTR3	no	no	no
cg00395667	0.078	8	127513706		NA		no	no	no
cg02343823	0.078	5	150284419	Island	TRUE	ZNF300	no	no	no
cg02798280	0.078	19	39087135	Island	TRUE	MAP4K1;MAP4K1	no	no	no
cg04838007	0.078	17	73900329	N_Shore	TRUE	MRPL38	no	no	no
cg06277849	0.078	4	186316674	N_Shore	TRUE	ANKRD37	no	no	no
cg06563107	0.078	2	55496977	S_Shore	NA	MTIF2;MTIF2	no	no	no
cg07061355	0.078	8	118147200		TRUE	SLC30A8	no	no	no
cg14617041	0.078	5	72415687	Island	TRUE	TMEM171;TMEM171	no	no	no
cg16357117	0.078	12	74335985		NA		no	no	no
cg18418642	0.078	19	19448009		NA	MAU2	no	no	no
cg20595215	0.078	3	8543014	N_Shore	TRUE	LMCD1	no	no	no
cg03680932	0.077	6	16306683		TRUE	ATXN1;ATXN1	yes	no	no
cg03716032	0.077	8	142292429	N_Shelf	TRUE		no	no	no
cg07332116	0.077	20	33796361		NA		no	no	no
cg09013981	0.077	16	57334839		TRUE		no	no	no
cg09380122	0.077	14	95565486		NA	DICER1;DICER1;DICER1;DICER1;DICER1	no	no	no
cg13810556	0.077	2	217363253	N_Shore	TRUE	RPL37A	no	no	no
cg17860026	0.077	1	43693047		NA	CFAP57	no	no	no
cg20348196	0.077	6	32408284		TRUE	HLA-DRA	no	no	no
cg24541176	0.077	12	48362039		TRUE	TMEM106C;TMEM106C;TMEM106C;TMEM106C	no	no	no
cg25035101	0.077	4	646303	N_Shore	TRUE	PDE6B;PDE6B;PDE6B	no	no	no
cg25461290	0.077	8	142276422		TRUE		no	no	no
cg26772894	0.077	16	85122558		TRUE	KIAA0513	no	no	no
cg27498171	0.077	12	32733442		NA	FGD4;FGD4;FGD4;FGD4;FGD4	no	no	no
cg02299441	0.076	4	185748087	S_Shore	NA	ACSL1;ACSL1	no	no	no
cg06185657	0.076	12	88429174	Island	TRUE	C12orf29	no	no	no
cg06532880	0.076	5	176731545	S_Shore	TRUE	PRELID1;RAB24;RAB24	no	no	no
cg06800849	0.076	16	89180587		TRUE	ACSF3;ACSF3;ACSF3	no	no	no
cg08439728	0.076	6	31097073		TRUE	PSORS1C1	no	no	no
cg09332592	0.076	9	130374679	Island	TRUE	STXBP1;STXBP1;STXBP1;STXBP1	no	no	no
cg11807280	0.076	2	66654644	S_Shore	TRUE		no	no	no
cg12245188	0.076	2	63416222		NA	WDPCP;WDPCP;WDPCP	no	no	no
cg12669065	0.076	19	41196194	N_Shore	NA	NUMBL;NUMBL;NUMBL	no	no	no
cg16542006	0.076	8	86158082	Island	NA	CA13	no	no	no
cg17742418	0.076	17	19188816		TRUE	EPN2;EPN2;EPN2	no	no	no
cg22620797	0.076	3	69061827	N_Shore	TRUE	C3orf64	no	no	no
cg25023245	0.076	16	401986		TRUE	AXIN1;AXIN1	no	no	no
cg25614875	0.076	1	217263847	S_Shore	TRUE	ESRRG;ESRRG;ESRRG	no	no	no
cg00934395	0.075	9	34649484	S_Shelf	NA	GALT;GALT	no	no	no
cg01205324	0.075	19	10138615	Island	TRUE		no	no	no
cg01604380	0.075	14	60336292	N_Shore	TRUE	RTN1	no	no	no
cg02135017	0.075	4	74979828		NA		no	no	no
cg03771986	0.075	13	51804094		NA	FAM124A;FAM124A	no	no	no
cg08457514	0.075	1	61803736		TRUE	NFIA;NFIA;NFIA;NFIA	no	no	no
cg10714284	0.075	6	32908901		TRUE	HLA-DMB	no	no	no
cg13790259	0.075	19	42704706	S_Shore	TRUE	DEDD2	no	no	no
cg14016568	0.075	12	116370109		NA		no	no	no
cg17220548	0.075	4	161925248		NA		no	no	no
cg17772163	0.075	5	68787760	N_Shore	TRUE	OCLN	no	no	no
cg18532854	0.075	2	209271084	N_Shore	NA	PTH2R;PTH2R	no	no	no
cg23369683	0.075	2	61166843		NA		no	no	no
cg24935598	0.075	3	193921489	N_Shore	TRUE		no	no	no
cg26837192	0.075	2	48813184		TRUE	STON1;STON1-GTF2A1L	no	no	no
cg00950381	0.074	17	74272364		TRUE	QRICH2	no	no	no
cg01081584	0.074	15	40268610	Island	TRUE	EIF2AK4	no	no	no
cg03497652	0.074	16	4751569		TRUE	ANKS3	no	no	no
cg03518729	0.074	1	235147744		TRUE		no	no	no
cg10406520	0.074	6	116990951		TRUE	ZUFSP	no	no	no
cg18555568	0.074	14	38755385		NA		no	no	no
cg20124409	0.074	22	42980637	S_Shelf	TRUE	POLDIP3;POLDIP3	no	no	no
cg22787724	0.074	6	156601006		NA		no	no	no
cg23164076	0.074	6	8181746		TRUE		no	no	no
cg02971581	0.073	1	10895950	Island	TRUE		no	no	no
cg04387347	0.073	16	88537187	Island	TRUE	ZFPM1	no	no	no
cg05958910	0.073	10	21796441	N_Shore	TRUE		no	no	no
cg06869171	0.073	1	155949839	S_Shore	TRUE		no	no	no
cg07590929	0.073	16	68270679	Island	NA	ESRP2	no	no	no
cg09304803	0.073	7	149976	Island	TRUE		no	no	no
cg11551901	0.073	10	102270793		NA	SEC31B	no	no	no
cg12414339	0.073	3	119536718		TRUE	NR1I2;NR1I2;NR1I2	no	no	no
cg19043791	0.073	19	19201799		NA	SLC25A42	no	no	no
cg19494913	0.073	17	54675231	Island	TRUE		no	no	no
cg24279623	0.073	8	6264990	S_Shore	NA	LOC100287015;MCPH1;MCPH1;MCPH1	no	no	no
cg24449885	0.073	12	51718355		TRUE	BIN2	no	no	no
cg02864604	0.072	14	107230928		NA		no	no	no
cg04987071	0.072	16	4000839		TRUE		no	no	no
cg06217314	0.072	6	28543693		TRUE	SCAND3	no	no	no
cg06596075	0.072	12	75728752		TRUE	GLIPR1L1	no	no	no
cg07142201	0.072	11	109293216	N_Shore	TRUE	C11orf87	no	no	no
cg09671650	0.072	17	65525235		TRUE	PITPNC1;PITPNC1	no	no	no
cg11189272	0.072	17	56232674	N_Shore	TRUE	OR4D1	no	no	no
cg12391755	0.072	5	176754987		NA		no	no	no
cg13616912	0.072	11	74442740	Island	TRUE	CHRDL2	no	no	no
cg15339075	0.072	6	162259067		TRUE	PARK2;PARK2;PARK2	no	no	no
cg15427886	0.072	8	55379663	Island	TRUE		no	no	no
cg17239375	0.072	5	123774741		NA	LINC01170	no	no	no
cg21968765	0.072	3	100712345		TRUE	ABI3BP	no	no	no
cg23012937	0.072	19	41304072	N_Shore	NA	EGLN2;EGLN2;RAB4B-EGLN2	no	no	no
cg26356762	0.072	9	2859962		NA		no	no	no
cg00241626	0.071	18	77731847		NA		no	no	no
cg00360794	0.071	15	41803850	Island	TRUE	LTK;LTK;LTK	no	no	no
cg00921839	0.071	1	11467299		NA		no	no	no
cg04122918	0.071	14	73146313		TRUE	DPF3	no	no	no
cg06294803	0.071	3	184033282	S_Shore	TRUE	EIF4G1;EIF4G1;EIF4G1;EIF4G1;EIF4G1	no	no	no
cg07217824	0.071	7	135665682	S_Shelf	TRUE		no	no	no
cg08817867	0.071	17	19656554		TRUE		no	no	no
cg09423126	0.071	8	22735333		TRUE	PEBP4	no	no	no
cg12324048	0.071	3	193823125		NA		no	no	no
cg12713583	0.071	19	940724	Island	TRUE	ARID3A	no	no	no
cg14727987	0.071	5	72485634		TRUE		no	no	no
cg16512755	0.071	1	32670916	Island	TRUE	IQCC;CCDC28B;IQCC	no	no	no
cg17900103	0.071	1	20940981		TRUE	CDA	no	no	no
cg18431702	0.071	16	11594859		NA		no	no	no
cg20978937	0.071	14	105399321	Island	TRUE	PLD4	no	no	no
cg21799692	0.071	14	63984299		NA	PPP2R5E;PPP2R5E;PPP2R5E;PPP2R5E	no	no	no
cg22995081	0.071	19	49775578		NA		no	no	no
cg23192234	0.071	5	14114849		NA		no	no	no
cg25623035	0.071	1	176177166	S_Shore	TRUE	RFWD2;RFWD2	no	no	no
cg26548419	0.071	11	9336630	S_Shore	NA	TMEM41B;TMEM41B;TMEM41B	no	no	no
cg03024994	0.07	4	76917063		NA	LOC101928809	no	no	no
cg07704959	0.07	3	40471662		TRUE		no	no	no
cg08035970	0.07	12	15647688		NA	PTPRO;PTPRO	no	no	no
cg15636859	0.07	20	55982844	Island	TRUE	RBM38;RBM38	no	no	no
cg15836180	0.07	11	93358085		NA		no	no	no
cg16007456	0.07	1	101004638	Island	TRUE	GPR88	no	no	no
cg16624231	0.07	19	1617385	N_Shore	NA	TCF3;TCF3	no	no	no
cg20484181	0.07	12	32733371		NA	FGD4;FGD4;FGD4;FGD4;FGD4	no	no	no
cg25294504	0.07	20	9491559	N_Shelf	TRUE		no	no	no
cg00314427	0.069	19	45976120	Island	TRUE	FOSB;FOSB	no	no	no
cg04213808	0.069	7	64340443		TRUE		no	no	no
cg05413550	0.069	10	115614233	N_Shore	NA	DCLRE1A;DCLRE1A;NHLRC2	no	no	no
cg10403171	0.069	15	91500781	Island	TRUE	RCCD1;RCCD1	no	no	no
cg14025581	0.069	8	134863468		NA		no	no	no
cg16342423	0.069	8	75015350		NA		no	no	no
cg20445657	0.069	6	36991164		NA	FGD2	no	no	no
cg21223656	0.069	10	15873568		NA	FAM188A	no	no	no
cg21431856	0.069	2	235906251		TRUE	SH3BP4	no	no	no
cg21803390	0.069	6	20402026	Island	TRUE	E2F3	no	no	no
cg23489434	0.069	12	54500175	Island	TRUE	FLJ12825	no	no	no
cg02366931	0.068	5	78986160		TRUE	CMYA5	no	no	no
cg06481825	0.068	19	50860732	N_Shore	NA		no	no	no
cg08121602	0.068	5	95987862		NA		no	no	no
cg08590069	0.068	8	101118899	S_Shore	TRUE	RGS22	no	no	no
cg10310595	0.068	6	32908567		TRUE	HLA-DMB	no	no	no
cg10664582	0.068	13	110417093		NA	IRS2	no	no	no
cg12398330	0.068	11	124734412	N_Shore	TRUE	ROBO3	no	no	no
cg16375691	0.068	17	16190395		NA	PIGL	no	no	no
cg17270808	0.068	1	166808351	Island	TRUE	POGK	no	no	no
cg23649379	0.068	19	17337867	Island	TRUE	OCEL1	no	no	no
cg00029812	0.067	17	40086367	N_Shore	NA	TTC25;TTC25	no	no	no
cg14144567	0.067	8	78059702		NA		no	no	no
cg18893793	0.067	12	47472810	N_Shore	TRUE	AMIGO2;AMIGO2	no	no	no
cg22924261	0.067	16	77691079		NA		no	no	no
cg25535027	0.067	6	33169019	S_Shore	TRUE	SLC39A7;SLC39A7;RXRB;SLC39A7	no	no	no
cg27084121	0.067	16	2021877	Island	TRUE	TBL3	no	no	no
cg27416337	0.067	3	32748004		TRUE	CNOT10	no	no	no
cg00479443	0.066	1	62761937		NA	KANK4	no	no	no
cg00929635	0.066	20	44035918	Island	TRUE	DBNDD2;DBNDD2;DBNDD2;DBNDD2;SYS1-DBNDD2;DBNDD2;DBNDD2	no	no	no
cg01438286	0.066	1	249200039	N_Shore	TRUE	PGBD2;PGBD2	no	no	no
cg01837269	0.066	11	121971744		NA	MIR125B1;MIR100HG	no	no	no
cg05611684	0.066	12	104300078		NA	TTC41P	no	no	no
cg07158312	0.066	8	95565682	Island	TRUE	KIAA1429;KIAA1429;KIAA1429;KIAA1429	no	no	no
cg11700483	0.066	1	220853924		NA		no	no	no
cg27539234	0.066	17	7218945	Island	TRUE	GPS2	no	no	no
cg00430888	0.065	4	185926063	N_Shore	TRUE		no	no	no
cg02470690	0.065	6	27839548	N_Shore	TRUE		no	no	no
cg04179952	0.065	1	201619295	Island	TRUE	NAV1	no	no	no
cg05104811	0.065	6	163521608	S_Shore	TRUE	PACRG;PACRG;PACRG	no	no	no
cg09498078	0.065	5	16736823		TRUE	MYO10	no	no	no
cg10037005	0.065	19	49838478	N_Shelf	TRUE	CD37;CD37	no	no	no
cg17849070	0.065	1	65719386	N_Shore	NA		no	no	no
cg19750321	0.065	1	150808973		TRUE	ARNT;ARNT;ARNT	no	no	no
cg21782352	0.065	12	108312041		NA		no	no	no
cg22209441	0.065	7	65579017	N_Shore	TRUE	CRCP;CRCP;CRCP;CRCP;CRCP	no	no	no
cg27655512	0.065	11	2287421	N_Shelf	TRUE		no	no	no
cg00744753	0.064	18	22861834		NA	ZNF521;ZNF521	no	no	no
cg02496223	0.064	17	10708230		TRUE		no	no	no
cg04673912	0.064	7	116593113	N_Shore	TRUE	ST7OT4;ST7OT1;ST7;ST7	no	no	no
cg06998765	0.064	14	75389618	N_Shore	TRUE	RPS6KL1	no	no	no
cg07328888	0.064	13	33002693	S_Shore	TRUE	N4BP2L1;N4BP2L1	no	no	no
cg09292077	0.064	1	155317402		TRUE	ASH1L;MIR555	no	no	no
cg16442820	0.064	19	49864920	N_Shore	NA	TEAD2;TEAD2;TEAD2;TEAD2;TEAD2;TEAD2	no	no	no
cg22671931	0.064	1	3774853	N_Shore	TRUE	KIAA0562;DFFB	no	no	no
cg00620746	0.063	8	77766266		TRUE	ZFHX4	no	no	no
cg01065373	0.063	17	41476044	N_Shore	TRUE	ARL4D	no	no	no
cg01950680	0.063	8	17778275	N_Shore	TRUE		no	no	no
cg06449934	0.063	7	1130697	N_Shore	TRUE	GPER;C7orf50;GPER;C7orf50;C7orf50;GPER	no	no	no
cg06685949	0.063	16	19721858		TRUE	C16orf88	no	no	no
cg07347869	0.063	7	1595217		NA	TMEM184A	no	no	no
cg11692820	0.063	1	217263621	S_Shore	TRUE	ESRRG;ESRRG;ESRRG	no	no	no
cg12339131	0.063	15	90927939	N_Shelf	TRUE		no	no	no
cg12474312	0.063	8	28348088	N_Shelf	TRUE	FBXO16	no	no	no
cg12629515	0.063	6	27859811	N_Shore	TRUE	HIST1H3J;HIST1H2BO	no	no	no
cg13562176	0.063	16	4544400		NA	HMOX2;HMOX2;HMOX2;HMOX2;HMOX2;HMOX2;HMOX2;HMOX2;HMOX2	no	no	no
cg13777717	0.063	5	76250527	Island	TRUE	CRHBP	no	no	no
cg13826564	0.063	11	65306731	Island	TRUE	LTBP3;LTBP3;LTBP3	no	no	no
cg14132225	0.063	6	1216906		NA		no	no	no
cg14359811	0.063	2	197066467		NA	HECW2;HECW2	no	no	no
cg16062975	0.063	10	106265399		NA		no	no	no
cg17229686	0.063	15	67794368		NA	IQCH-AS1;IQCH-AS1	no	no	no
cg18476689	0.063	5	32581687	N_Shelf	NA		no	no	no
cg00406098	0.062	13	40716180		NA		yes	no	no
cg02986791	0.062	19	1062178	N_Shore	TRUE	ABCA7	no	no	no
cg03932859	0.062	14	92303263	S_Shore	NA	TC2N;TC2N;TC2N;TC2N	no	no	no
cg04669722	0.062	5	158669206		NA		no	no	no
cg05039538	0.062	8	121951371		NA		no	no	no
cg05587991	0.062	3	158257847		NA	RSRC1;RSRC1;RSRC1	no	no	no
cg06911753	0.062	11	47611236	Island	TRUE	C1QTNF4	no	no	no
cg08016257	0.062	7	134833166		TRUE	TMEM140	no	no	no
cg09432792	0.062	16	56352311		TRUE	GNAO1;GNAO1	no	no	no
cg09439867	0.062	10	120018076		TRUE		no	no	no
cg10484215	0.062	12	109865999		NA	MYO1H	no	no	no
cg10671405	0.062	14	96075800		NA		no	no	no
cg11866719	0.062	14	60336433	N_Shore	TRUE	RTN1	no	no	no
cg14294910	0.062	18	77616832		TRUE		no	no	no
cg14771658	0.062	2	167350883		TRUE		no	no	no
cg15335617	0.062	7	25695815		NA		no	no	no
cg16724588	0.062	4	6107131	Island	TRUE	JAKMIP1;JAKMIP1	no	no	no
cg19114920	0.062	12	9917353		NA		no	no	no
cg22881941	0.062	3	42642053	Island	TRUE	NKTR	no	no	no
cg27145679	0.062	8	23100916	N_Shelf	NA	CHMP7	no	no	no
cg00041575	0.061	11	2322741		TRUE	C11orf21;TSPAN32;C11orf21	no	no	no
cg00169019	0.061	6	32056438	S_Shore	TRUE	TNXB	no	no	no
cg03270919	0.061	1	16450404		NA		no	no	no
cg05190285	0.061	8	16859725	S_Shore	NA	FGF20	no	no	no
cg07844572	0.061	17	61904053	N_Shore	TRUE	PSMC5;FTSJ3	no	no	no
cg08366234	0.061	5	131891160	N_Shore	NA	RAD50	no	no	no
cg09516237	0.061	2	10351540		TRUE	C2orf48	no	no	no
cg10316764	0.061	16	29984665	Island	TRUE	TAOK2;TAOK2	no	no	no
cg11218575	0.061	3	15374379	S_Shore	NA	SH3BP5;SH3BP5	no	no	no
cg13841603	0.061	6	127839822	S_Shelf	TRUE	C6orf174;C6orf174	no	no	no
cg14773637	0.061	1	78694105		NA	MGC27382	no	no	no
cg18123753	0.061	17	20905787		TRUE	USP22	no	no	no
cg20441135	0.061	10	93999132	Island	TRUE	CPEB3	no	no	no
cg21157690	0.061	6	152126895	N_Shore	TRUE	ESR1;ESR1;ESR1	no	no	no
cg21990144	0.061	2	201726666	N_Shelf	TRUE	CLK1;CLK1;CLK1;CLK1	no	no	no
cg22337238	0.061	5	66545483		NA		no	no	no
cg23039037	0.061	6	3054104		NA		no	no	no
cg24354272	0.061	11	45868030	N_Shore	TRUE	CRY2;CRY2	no	no	no
cg24852892	0.061	1	1220092		TRUE	SCNN1D;SCNN1D	no	no	no
cg27133782	0.061	18	25427572		NA		yes	no	no
cg00883027	0.06	9	5455361		NA	CD274;CD274;CD274	no	no	no
cg02118458	0.06	11	70567180	S_Shelf	TRUE	SHANK2	no	no	no
cg08660021	0.06	3	126928138		NA		no	no	no
cg11362770	0.06	3	98451718	Island	TRUE	ST3GAL6;ST3GAL6	no	no	no
cg12530994	0.06	10	5136782		TRUE	AKR1C3	no	no	no
cg13170700	0.06	19	50992885		NA		no	no	no
cg13262835	0.06	13	101093449		NA	PCCA;PCCA;PCCA	no	no	no
cg14233565	0.06	18	34274098		NA	FHOD3;FHOD3;FHOD3	no	no	no
cg16647671	0.06	2	11531852		NA		no	no	no
cg18384219	0.06	16	3234407	S_Shore	NA		no	no	no
cg20315538	0.06	8	105801145		TRUE		no	no	no
cg25831520	0.06	6	99529125		NA		no	no	no
cg26786924	0.06	2	219187654	Island	TRUE	PNKD;PNKD	no	no	no
cg01553632	0.059	3	32509364	Island	TRUE		no	no	no
cg03377980	0.059	7	1363035	Island	TRUE		no	no	no
cg10059056	0.059	11	46355283	S_Shore	TRUE	DGKZ	no	no	no
cg10653456	0.059	12	57561993		NA	LRP1	no	no	no
cg14159526	0.059	9	35868608		TRUE		no	no	no
cg14875662	0.059	1	17797208		NA		no	no	no
cg15227791	0.059	10	129785259		NA	PTPRE	no	no	no
cg16007185	0.059	14	51706820	Island	TRUE	TMX1	no	no	no
cg17530610	0.059	7	93189633		NA	CALCR;CALCR;CALCR	no	no	no
cg17671621	0.059	2	242077496		NA	PASK;PASK;PASK;PASK;PASK;PASK;PASK;PASK;PASK	no	no	no
cg17748725	0.059	22	29517411		NA	KREMEN1;KREMEN1	no	no	no
cg18840408	0.059	7	136854079		NA		no	no	no
cg20429954	0.059	7	126446875		TRUE	GRM8;GRM8;GRM8	no	no	no
cg21134096	0.059	7	151217883	Island	TRUE	RHEB	no	no	no
cg22795891	0.059	2	192543908	S_Shore	TRUE	OBFC2A;OBFC2A	no	no	no
cg26970983	0.059	6	30115028		TRUE	TRIM40	no	no	no
cg00551617	0.058	2	152152581		TRUE		no	no	no
cg02987776	0.058	17	55330831	N_Shelf	NA		no	no	no
cg04708340	0.058	19	5622366	Island	TRUE	SAFB;SAFB2	no	no	no
cg05769499	0.058	9	92179627		NA		no	no	no
cg06267808	0.058	17	13654630		NA		no	no	no
cg07804122	0.058	9	113018739	Island	TRUE	TXN;TXN	no	no	no
cg08238215	0.058	2	66673985	S_Shore	TRUE	MEIS1	no	no	no
cg11182874	0.058	8	102472508		TRUE		no	no	no
cg11391626	0.058	5	59583186		NA	PDE4D	no	no	no
cg12628062	0.058	17	40729398	N_Shore	TRUE	PSMC3IP;PSMC3IP	no	no	no
cg26542567	0.058	8	142986670	S_Shelf	TRUE		no	no	no
cg27281791	0.058	8	106636449		TRUE	ZFPM2	no	no	no
cg02289891	0.057	12	48197491		NA	HDAC7;HDAC7;HDAC7	no	no	no
cg04615859	0.057	17	7762123	S_Shore	TRUE	CYB5D1;LSMD1	no	no	no
cg04899282	0.057	14	103523516	Island	TRUE	CDC42BPB;CDC42BPB	no	no	no
cg05557535	0.057	6	146058131	S_Shore	NA	EPM2A;EPM2A;LOC100507557	no	no	no
cg05924987	0.057	4	1407796	Island	NA		no	no	no
cg06704589	0.057	13	113097900		TRUE		no	no	no
cg09422902	0.057	12	13208617		NA	KIAA1467	no	no	no
cg09558502	0.057	1	111970531		TRUE	OVGP1	no	no	no
cg10118294	0.057	15	36020701		NA	DPH6-AS1	no	no	no
cg11080306	0.057	14	102376509		NA	PPP2R5C;PPP2R5C;PPP2R5C;PPP2R5C;PPP2R5C	no	no	no
cg12408250	0.057	1	3121727		TRUE	PRDM16;PRDM16	no	no	no
cg14527072	0.057	11	86666691	S_Shore	NA	FZD4;LOC100506368	no	no	no
cg15147113	0.057	2	224858642		TRUE	SERPINE2;SERPINE2;SERPINE2;SERPINE2	no	no	no
cg15506609	0.057	7	27206073	Island	TRUE	HOXA9	no	no	no
cg15535313	0.057	16	72206322		NA	PMFBP1;PMFBP1;PMFBP1	no	no	no
cg18728631	0.057	14	20800752		NA	CCNB1IP1;CCNB1IP1;CCNB1IP1	no	no	no
cg19239937	0.057	20	31148808		NA	NOL4L	no	no	no
cg20426764	0.057	8	24245359		NA	LOC101929294;ADAMDEC1;ADAMDEC1;ADAMDEC1	no	no	no
cg20521795	0.057	15	39305711		NA		no	no	no
cg22078805	0.057	17	42432046	Island	TRUE	FAM171A2	no	no	no
cg22489305	0.057	7	21811744		NA	DNAH11	no	no	no
cg22613317	0.057	11	191787		NA	SCGB1C1;SCGB1C2	no	no	no
cg23746574	0.057	4	2839781		TRUE	SH3BP2;SH3BP2;SH3BP2;SH3BP2	no	no	no
cg23878564	0.057	17	7287449	Island	TRUE	TNK1	no	no	no
cg24698211	0.057	5	170877540	N_Shore	TRUE	FGF18	no	no	no
cg27078995	0.057	14	104273185		NA	PPP1R13B	no	no	no
cg00169617	0.056	3	87138700	S_Shore	TRUE		no	no	no
cg01394847	0.056	16	73101069	S_Shore	TRUE		no	no	no
cg01960280	0.056	6	100015610	N_Shore	TRUE	CCNC;CCNC	no	no	no
cg04216046	0.056	8	122224628		NA		no	no	no
cg06261059	0.056	8	6484648		TRUE	MCPH1	no	no	no
cg06603923	0.056	7	151217961	S_Shore	TRUE	RHEB	no	no	no
cg08042223	0.056	20	3074231	Island	TRUE		no	no	no
cg08295072	0.056	5	1260335	S_Shelf	TRUE	TERT;TERT	no	no	no
cg11051158	0.056	2	75938223	S_Shore	TRUE	C2orf3	no	no	no
cg12615852	0.056	14	106330121	N_Shelf	NA		no	no	no
cg14195992	0.056	8	48265917		TRUE	KIAA0146	no	no	no
cg18928900	0.056	6	170605493	Island	TRUE		no	no	no
cg19172208	0.056	1	60237979		NA	LOC101926944	no	no	no
cg24087613	0.056	4	129112470		TRUE	LARP1B	no	yes	no
cg00035689	0.055	22	43671762		NA	SCUBE1	no	no	no
cg00362285	0.055	1	236444212	N_Shore	TRUE	ERO1LB	no	no	no
cg01184449	0.055	2	42396170	N_Shore	TRUE	EML4;EML4	no	no	yes
cg03218820	0.055	1	99226928		NA		no	no	no
cg03586793	0.055	14	104312558	N_Shore	TRUE	PPP1R13B	no	no	no
cg04064050	0.055	6	127663586	N_Shore	TRUE	ECHDC1;ECHDC1;ECHDC1;ECHDC1;ECHDC1	no	no	no
cg05384724	0.055	12	124155451	N_Shore	TRUE	TCTN2;TCTN2	no	no	no
cg07060203	0.055	10	135089661	N_Shore	NA	ADAM8;ADAM8;ADAM8	no	no	no
cg07408552	0.055	17	40611995	S_Shore	TRUE	ATP6V0A1;ATP6V0A1;ATP6V0A1	no	no	no
cg07591921	0.055	13	84413367		TRUE		no	no	no
cg11219426	0.055	12	108306486		NA		no	no	no
cg12584718	0.055	7	100028402	S_Shore	TRUE	MEPCE	no	no	no
cg14406226	0.055	12	66063264		NA		no	no	no
cg15613488	0.055	3	155463616	S_Shore	NA		no	no	no
cg16796096	0.055	2	216796339		NA		no	no	no
cg16823292	0.055	1	71472738		TRUE	PTGER3;PTGER3;PTGER3;PTGER3;PTGER3;PTGER3;PTGER3;PTGER3;PTGER3;PTGER3	no	no	no
cg19380303	0.055	15	90172193	S_Shore	TRUE	KIF7	no	no	no
cg19476622	0.055	18	20714485	N_Shore	TRUE	CABLES1;CABLES1	no	no	no
cg23230445	0.055	6	15496377	N_Shore	NA	JARID2;JARID2;JARID2;JARID2	no	no	no
cg23530333	0.055	2	89054046		NA		no	no	no
cg24222546	0.055	15	74501771		TRUE	STRA6;STRA6;STRA6	no	no	no
cg24323626	0.055	2	12553424		NA	LOC100506457	no	no	no
cg24610630	0.055	10	30163937		NA		no	no	no
cg25504557	0.055	14	65822691		NA		no	no	no
cg27472731	0.055	5	107718716	S_Shore	NA	FBXL17	no	no	no
cg02348445	0.054	6	159074793		NA	SYTL3;SYTL3;SYTL3;SYTL3	no	no	no
cg02661860	0.054	1	92545852	Island	NA	BTBD8	no	no	no
cg04690395	0.054	2	19558507	S_Shore	TRUE	OSR1	no	no	no
cg05351360	0.054	8	95176562		NA	CDH17;CDH17	no	no	no
cg05620418	0.054	1	245809304		NA	KIF26B	no	no	no
cg08690844	0.054	2	179626743		NA	TTN;TTN;TTN;TTN;TTN;TTN;TTN	no	no	no
cg08976697	0.054	4	134486717		NA		no	no	no
cg09015797	0.054	6	27791239	N_Shore	NA	HIST1H4J	no	no	no
cg09229850	0.054	17	55839401		NA		no	no	no
cg09430518	0.054	8	118662568		TRUE		no	no	no
cg10455560	0.054	13	80055826	S_Shore	TRUE	NDFIP2;NDFIP2	no	no	no
cg11956396	0.054	19	55591707	N_Shore	TRUE	EPS8L1;EPS8L1	no	no	no
cg13845094	0.054	12	81108034	N_Shelf	TRUE		no	no	no
cg18930529	0.054	2	43456487	S_Shore	NA		no	no	no
cg21535253	0.054	19	12758416	Island	TRUE	MAN2B1	no	no	no
cg22730464	0.054	5	94955816	Island	TRUE	GPR150	no	no	no
cg25160081	0.054	9	128023741	N_Shore	NA	GAPVD1;GAPVD1;GAPVD1	no	no	no
cg03816616	0.053	19	42725031	S_Shore	NA	ZNF526;DEDD2;DEDD2	yes	no	no
cg04175782	0.053	15	37179377	N_Shore	NA	LOC145845	no	no	no
cg04659729	0.053	6	31762688	N_Shore	TRUE	VARS	no	no	no
cg05072114	0.053	12	79960199		NA		no	no	no
cg06176214	0.053	11	67183445	S_Shore	NA	CARNS1;CARNS1	no	no	no
cg09203490	0.053	14	60098107	S_Shore	TRUE	RTN1;RTN1;RTN1	no	no	no
cg09574819	0.053	5	140420095		NA		no	no	no
cg10676060	0.053	9	135546789	S_Shore	TRUE	DDX31;GTF3C4;DDX31	no	no	no
cg11489125	0.053	13	115062696		NA	UPF3A;UPF3A	no	no	no
cg11501059	0.053	17	38473789	S_Shore	NA	RARA;RARA;RARA	no	no	no
cg11597902	0.053	17	75096239		TRUE		no	no	no
cg12219752	0.053	9	72000277		NA	FAM189A2;FAM189A2	no	no	no
cg14013040	0.053	9	112852486		TRUE	AKAP2;PALM2-AKAP2;PALM2-AKAP2	no	no	no
cg14023999	0.053	15	90543224	N_Shore	TRUE		no	no	no
cg14759866	0.053	6	134272901	N_Shore	NA	TBPL1;TBPL1	no	no	no
cg15400629	0.053	4	13548243	N_Shore	TRUE	LOC285548	no	no	no
cg17615623	0.053	8	97865483		NA	CPQ	no	no	no
cg19642421	0.053	12	131438737		TRUE	GPR133;GPR133	no	no	no
cg22599254	0.053	1	94186556		NA	BCAR3	no	no	no
cg23754918	0.053	7	2653733		TRUE	IQCE;IQCE	no	no	no
cg24797865	0.053	21	46331470		NA	ITGB2;ITGB2;ITGB2	yes	no	no
cg00318495	0.052	5	176739903	S_Shore	NA	MXD3;MXD3	no	no	no
cg01126905	0.052	7	44920466		NA	PURB;PURB	no	no	no
cg01900413	0.052	11	128419356	Island	TRUE	ETS1	no	no	no
cg02003272	0.052	13	50702719	N_Shore	TRUE		no	no	no
cg02113429	0.052	20	18036013	N_Shore	TRUE	OVOL2	no	no	no
cg02896941	0.052	4	23890659		TRUE	PPARGC1A	no	no	no
cg03254916	0.052	1	201978949		TRUE	ELF3;ELF3	no	no	no
cg03640051	0.052	4	42657689	N_Shore	TRUE	ATP8A1;ATP8A1	no	no	no
cg03660115	0.052	3	87138400	Island	TRUE		no	no	no
cg04684206	0.052	2	134983539		TRUE		no	no	no
cg05910850	0.052	16	2944345	Island	TRUE	FLYWCH2;FLYWCH2;FLYWCH2	no	no	no
cg08535850	0.052	8	55157423		NA		no	no	no
cg10501210	0.052	1	207997020		TRUE		no	no	no
cg11809802	0.052	14	71803460		NA		no	no	no
cg12757468	0.052	17	681469	N_Shelf	NA	GLOD4	no	no	no
cg14353148	0.052	4	186306032		NA		no	no	no
cg16140565	0.052	3	60420416		TRUE	FHIT;FHIT	no	no	no
cg17798568	0.052	19	39389904	N_Shore	NA	NFKBIB;NFKBIB;NFKBIB;SIRT2;SIRT2;SIRT2	no	no	no
cg19451845	0.052	2	219824051	N_Shore	TRUE	CDK5R2	no	no	no
cg20051715	0.052	11	65639798	N_Shore	TRUE	EFEMP2	no	no	no
cg20414784	0.052	2	202004925		NA	CFLAR;CFLAR;CFLAR;CFLAR;CFLAR;CFLAR;CFLAR;CFLAR;CFLAR	no	no	no
cg20969902	0.052	15	59925475		NA		no	no	no
cg23599524	0.052	12	102514919	S_Shore	NA	PARPBP	no	no	no
cg23641237	0.052	14	106321870	Island	TRUE		no	no	no
cg24794552	0.052	2	11543952		NA		no	no	no
cg25066845	0.052	5	115949876		NA		no	no	no
cg26746331	0.052	16	53737506	N_Shore	TRUE	FTO;RPGRIP1L;RPGRIP1L	no	no	no
cg00042969	0.051	19	40882392		NA	PLD3;PLD3;PLD3	no	no	no
cg00575744	0.051	6	32908642		TRUE	HLA-DMB;HLA-DMB	no	no	yes
cg01325426	0.051	11	536331	Island	NA	HRAS;HRAS;HRAS;LRRC56	no	no	no
cg01883759	0.051	7	28220576	S_Shore	TRUE	JAZF1	no	no	no
cg02026709	0.051	7	141357820		NA	KIAA1147	no	no	no
cg03466525	0.051	10	50650021		TRUE		no	no	no
cg04096767	0.051	11	32449450	Island	TRUE	WT1;WT1;WT1;WT1	no	no	no
cg06224017	0.051	10	15126559	N_Shelf	TRUE	ACBD7	no	no	no
cg06678608	0.051	16	78198090		NA	WWOX;WWOX;WWOX;WWOX;WWOX;WWOX;WWOX;WWOX	no	no	no
cg11165752	0.051	7	27198189	Island	TRUE		no	no	no
cg13408940	0.051	2	60733188		NA	BCL11A;BCL11A;BCL11A	no	no	no
cg14251267	0.051	20	62406428	N_Shore	TRUE	ZBTB46	no	no	no
cg14578467	0.051	13	40501327		NA		no	no	no
cg15383322	0.051	7	98100419	S_Shore	TRUE		no	no	no
cg16725984	0.051	16	89735184	Island	TRUE	C16orf55	no	no	no
cg20824977	0.051	15	59978600	N_Shelf	TRUE	BNIP2	no	no	no
cg21515844	0.051	14	99642020	Island	TRUE	BCL11B;BCL11B	no	no	no
cg22794378	0.051	14	89029563	Island	TRUE	ZC3H14;ZC3H14;ZC3H14;ZC3H14;ZC3H14	no	no	no
cg01182728	0.05	10	126733719		NA	CTBP2;CTBP2;CTBP2;CTBP2	no	no	no
cg05363110	0.05	16	79598137		TRUE		no	no	no
cg05564090	0.05	6	33181864	S_Shore	TRUE		no	no	no
cg06929846	0.05	1	156627000	N_Shore	TRUE	BCAN	no	no	no
cg08288383	0.05	7	97680630		TRUE		no	no	no
cg09906922	0.05	19	14203252		TRUE	PRKACA;PRKACA	no	no	no
cg13156863	0.05	5	140700516	S_Shore	TRUE	TAF7	no	no	no
cg13412545	0.05	5	172175765	Island	TRUE		no	no	no
cg13701510	0.05	19	49959893	S_Shelf	TRUE	ALDH16A1;ALDH16A1	no	no	no
cg16322205	0.05	7	148982704	S_Shore	TRUE	ZNF783	no	no	no
cg18422587	0.05	7	3134670		TRUE		no	no	no
cg19306307	0.05	2	60809307	S_Shore	TRUE		no	no	no
cg19585707	0.05	2	57770405		NA		no	no	no
cg20072448	0.05	11	63304963		NA	RARRES3	no	no	no
cg21081878	0.05	21	38334730	N_Shelf	TRUE	HLCS	no	yes	no
cg21984044	0.05	18	46465677		NA	SMAD7;SMAD7;SMAD7;SMAD7	no	no	no
cg22017996	0.05	22	37640314		TRUE	RAC2	no	no	no
cg23741330	0.05	6	116832940		TRUE	FAM26E;BET3L	no	no	no
cg24460126	0.05	1	179713828	Island	TRUE	FAM163A	no	no	no
cg25335987	0.05	4	151397947		NA	LRBA;LRBA	no	no	no
cg26937658	0.05	17	18841932		NA		no	no	no
cg01642895	0.049	17	954410	S_Shelf	TRUE	ABR;ABR;ABR	no	no	no
cg01760189	0.049	17	35656896		TRUE	ACACA;ACACA;ACACA;ACACA;ACACA	no	no	no
cg02856307	0.049	5	99606013		NA		no	no	no
cg03180134	0.049	4	141013665		TRUE	MAML3	no	no	no
cg03987653	0.049	16	90024450		TRUE	DEF8;DEF8	yes	no	no
cg04726091	0.049	4	140216130	N_Shore	TRUE	NDUFC1	no	no	no
cg05900895	0.049	6	140380215		NA	LOC100507477;LOC100507477	no	no	no
cg08121478	0.049	19	47217786	N_Shore	TRUE	PRKD2;PRKD2;PRKD2;PRKD2	no	no	no
cg09420738	0.049	10	21652141		NA		no	no	no
cg10525488	0.049	4	113066439	N_Shore	TRUE	C4orf32	no	no	no
cg10828175	0.049	6	159528564		NA		no	no	no
cg10867349	0.049	14	88793741	S_Shore	TRUE	KCNK10	no	no	no
cg11939399	0.049	4	57773300	N_Shore	TRUE	REST	no	no	no
cg12925542	0.049	3	167371084		NA	WDR49;WDR49	no	no	no
cg13270001	0.049	16	53925870		NA	FTO	no	no	no
cg13801057	0.049	9	139648321		TRUE		no	no	no
cg14675881	0.049	2	43396331	N_Shore	TRUE		no	no	no
cg16867461	0.049	6	127665603	S_Shore	NA	ECHDC1;ECHDC1;ECHDC1;ECHDC1	no	no	no
cg17162797	0.049	13	114836512	Island	TRUE	RASA3	no	no	no
cg17627119	0.049	8	41999657	S_Shore	NA		no	no	no
cg18296956	0.049	5	140090936		TRUE	VTRNA1-1	no	no	no
cg18566672	0.049	19	39831825	N_Shore	TRUE	SAMD4B	no	no	no
cg18590502	0.049	3	49203081	N_Shore	TRUE	CCDC71	no	no	no
cg20893956	0.049	6	152126736	N_Shelf	TRUE	ESR1;ESR1	no	no	no
cg21429982	0.049	6	25138047	N_Shore	NA	CMAHP;CMAHP;CMAHP	no	no	no
cg22279106	0.049	19	12633014		NA		no	no	no
cg22866426	0.049	21	36263347	Island	TRUE	RUNX1	no	no	no
cg24236334	0.049	6	149534584		NA		no	no	no
cg03290530	0.048	3	137361526		TRUE		no	no	no
cg03703356	0.048	14	103989368	Island	TRUE	CKB	no	no	no
cg04185041	0.048	16	67564545	S_Shore	TRUE	FAM65A	no	no	no
cg05171197	0.048	2	240230850		TRUE	HDAC4	no	no	no
cg10311610	0.048	16	25703900	Island	TRUE	HS3ST4	no	no	no
cg10935723	0.048	14	88793634	S_Shore	TRUE	KCNK10	no	no	no
cg12195592	0.048	15	75199477	Island	NA	FAM219B	no	no	no
cg13951223	0.048	1	6011309		TRUE	NPHP4	no	no	no
cg15617775	0.048	7	1959607		NA	MAD1L1;MAD1L1;MAD1L1;MAD1L1;MAD1L1;MAD1L1	no	no	no
cg15930085	0.048	10	134737191	N_Shore	TRUE		no	no	no
cg17888390	0.048	10	101282816	Island	TRUE		no	no	no
cg19291696	0.048	13	27769437		TRUE		no	no	no
cg19987881	0.048	3	157590066		NA		no	no	no
cg22582025	0.048	9	7799690	Island	TRUE	C9orf123	no	no	no
cg25640931	0.048	13	33694410		NA	STARD13;STARD13;STARD13;STARD13;STARD13;STARD13	no	no	no
cg25714800	0.048	10	30990538		NA	SVILP1	no	no	no
cg26656658	0.048	12	121615078		TRUE	P2RX7	no	no	no
cg26914373	0.048	20	39995782	Island	NA	EMILIN3	no	no	no
cg27230697	0.048	11	58673577	S_Shore	TRUE		no	no	no
cg00154107	0.047	7	8010695	S_Shore	NA	GLCCI1	no	no	no
cg00604851	0.047	17	61905396	S_Shore	NA	PSMC5;PSMC5;FTSJ3	no	no	no
cg00997251	0.047	5	142444988		TRUE	ARHGAP26;ARHGAP26	no	no	no
cg01149053	0.047	16	89342195	N_Shelf	TRUE	ANKRD11	no	no	no
cg01834022	0.047	4	5710411	Island	TRUE	EVC2;EVC2	no	no	no
cg03354772	0.047	10	134756503	Island	TRUE	C10orf93	no	no	no
cg03483267	0.047	20	6103007	N_Shore	TRUE	FERMT1	no	no	no
cg03741458	0.047	2	200468445	N_Shore	TRUE		no	no	no
cg04026492	0.047	9	139024611	Island	TRUE		no	no	no
cg04417677	0.047	7	150039105	S_Shore	NA	RARRES2	no	no	no
cg09887687	0.047	12	10018275		NA	CLEC2B	no	no	no
cg10281249	0.047	1	160546979		NA	CD84;CD84;CD84;CD84	no	no	no
cg11564013	0.047	1	30418984		NA		no	no	no
cg12505743	0.047	11	93029566		NA		no	no	no
cg12751042	0.047	12	12874288	N_Shelf	TRUE	CDKN1B	no	no	no
cg14969094	0.047	3	156848003		TRUE		no	no	no
cg15545410	0.047	7	1337136	Island	TRUE		no	no	no
cg18098722	0.047	11	556889	S_Shore	TRUE	C11orf35	no	no	no
cg18878242	0.047	3	186848672		NA	RPL39L	yes	no	no
cg20264568	0.047	12	71004372	S_Shore	NA	PTPRB;PTPRB;PTPRB;PTPRB	no	no	no
cg20294319	0.047	13	47253842		TRUE	LRCH1;LRCH1;LRCH1	no	no	no
cg20593826	0.047	1	59280370	Island	TRUE		no	no	no
cg21473545	0.047	5	178203432		TRUE	AACSL	no	no	no
cg22129885	0.047	12	9103530	S_Shore	NA	M6PR;M6PR	no	no	no
cg22266211	0.047	17	46662371	S_Shelf	TRUE		no	no	no
cg22664614	0.047	7	129991187		TRUE	CPA5;CPA5;CPA5	no	no	no
cg23220083	0.047	5	68711028	Island	NA	MARVELD2;MARVELD2	no	no	no
cg23379980	0.047	19	55932929		NA		no	no	no
cg24054668	0.047	7	2622567		TRUE	IQCE;IQCE	no	no	no
cg24247537	0.047	11	457278	N_Shore	TRUE	PTDSS2	no	no	no
cg24487308	0.047	22	31366629	S_Shore	NA	TUG1;TUG1;TUG1	no	no	no
cg25952596	0.047	14	101535084	S_Shelf	TRUE		no	no	no
cg01980115	0.046	19	17336291	N_Shore	NA	OCEL1	no	no	no
cg02501779	0.046	20	54579355	Island	TRUE	CBLN4;CBLN4	no	no	no
cg04456029	0.046	12	113496126	S_Shore	TRUE	DTX1	no	no	no
cg05006071	0.046	5	40680983	Island	NA	PTGER4	no	no	no
cg05692055	0.046	11	118743365		NA		no	no	no
cg06261208	0.046	17	21116264	N_Shore	NA	TMEM11;TMEM11	no	no	no
cg06684811	0.046	2	86670229	S_Shore	NA	KDM3A;KDM3A	no	no	no
cg08062215	0.046	6	134785219		NA	LOC101928231;LINC01010;LINC01010;LINC01010;LINC01010	no	no	no
cg09269103	0.046	10	104155497	Island	TRUE	NFKB2;NFKB2;NFKB2;NFKB2	no	no	no
cg09608131	0.046	9	125391982		NA	OR1B1	no	no	no
cg09945151	0.046	14	75594005	Island	TRUE	NEK9	no	no	no
cg10589745	0.046	11	130013887		TRUE	APLP2;APLP2;APLP2;APLP2;APLP2;APLP2	no	no	no
cg10980860	0.046	3	130506709		NA		no	no	no
cg10982560	0.046	12	68845531		NA	LOC100507195	no	no	no
cg11183181	0.046	5	5421214	N_Shore	TRUE		no	no	no
cg11216632	0.046	1	155944655	N_Shelf	TRUE	ARHGEF2;ARHGEF2;ARHGEF2	no	no	no
cg11847992	0.046	5	95590917		TRUE		no	no	no
cg14679421	0.046	10	74606227		NA	MCU;MCU;MCU;MCU	no	no	no
cg15829826	0.046	11	65153860	Island	TRUE	FRMD8	no	no	no
cg16856833	0.046	3	87138640	S_Shore	TRUE		no	no	no
cg17510725	0.046	1	84628924		NA	PRKACB;PRKACB;PRKACB;PRKACB;PRKACB;PRKACB;PRKACB;PRKACB;PRKACB;PRKACB;PRKACB	no	no	no
cg18190219	0.046	22	46762943	Island	TRUE	CELSR1	no	no	no
cg19155599	0.046	1	186649153	N_Shore	TRUE	PTGS2	no	no	no
cg20785459	0.046	11	5265155		TRUE	HBBP1	no	no	no
cg21202759	0.046	2	241085043		TRUE		no	no	no
cg23719534	0.046	15	101099284	Island	TRUE		no	no	no
cg00232483	0.045	16	19849514		TRUE	IQCK	no	no	no
cg00610692	0.045	2	74668072	Island	TRUE	RTKN;RTKN;RTKN	no	no	no
cg02001279	0.045	19	940967	Island	TRUE	ARID3A	no	no	no
cg03132015	0.045	8	144357016	N_Shore	TRUE	GLI4	no	no	no
cg03260568	0.045	6	94596367		NA		no	no	no
cg03600395	0.045	21	43887690		NA		no	no	no
cg03839949	0.045	3	128210541	Island	TRUE	GATA2	no	no	no
cg04307927	0.045	17	41132963	Island	TRUE	AARSD1;AARSD1;AARSD1;RUNDC1;AARSD1	no	no	no
cg05300378	0.045	17	74128731		TRUE		no	no	no
cg07105632	0.045	9	95474417	N_Shelf	NA	BICD2;BICD2	no	no	no
cg07538206	0.045	21	43374650	S_Shore	TRUE	C2CD2	no	no	no
cg07667560	0.045	19	42637805	S_Shore	TRUE	POU2F2	no	no	no
cg08310816	0.045	9	140387635	N_Shore	NA	PNPLA7;PNPLA7	no	no	no
cg09236382	0.045	11	6676366	N_Shore	TRUE	DCHS1	no	no	no
cg11223753	0.045	22	47525730		NA	TBC1D22A;TBC1D22A;TBC1D22A;TBC1D22A;TBC1D22A	no	no	no
cg13335054	0.045	3	194030977	N_Shelf	TRUE	LOC100131551	yes	no	no
cg13576330	0.045	5	92943267	S_Shelf	TRUE		no	no	no
cg14307518	0.045	2	118761042		NA	CCDC93	no	no	no
cg15390122	0.045	6	152130188	S_Shore	NA	ESR1;ESR1;ESR1;ESR1;ESR1;ESR1	no	no	no
cg16013223	0.045	8	56437691		TRUE	XKR4	no	no	no
cg17276002	0.045	10	75172806	N_Shore	TRUE	ANXA7;ANXA7	no	no	no
cg17955126	0.045	1	67073316		NA	SGIP1;SGIP1	no	no	no
cg18069493	0.045	21	47649776	S_Shore	TRUE	MCM3APAS;LSS;LSS;LSS;LSS	no	no	no
cg19049607	0.045	12	12764333	N_Shore	TRUE	CREBL2	no	no	no
cg19352726	0.045	6	42757805		TRUE		no	no	no
cg22982570	0.045	3	51997033		TRUE	PCBP4;PCBP4;PCBP4	no	no	no
cg23108580	0.045	12	39787968		TRUE	KIF21A	yes	no	no
cg24106790	0.045	11	32449728	Island	NA	WT1;WT1;WT1;WT1;WT1	no	no	no
cg24348981	0.045	2	108329549		NA		no	no	no
cg24889512	0.045	19	22816950	N_Shore	TRUE	ZNF492	no	no	no
cg25424279	0.045	11	65683543	N_Shore	TRUE		no	no	no
cg27047494	0.045	5	75621618		TRUE		no	no	no
cg27205928	0.045	7	1062652	Island	TRUE	C7orf50;C7orf50;C7orf50;MIR339	no	no	no
cg01142526	0.044	5	177541754	S_Shore	TRUE	N4BP3	no	no	no
cg02081430	0.044	11	26353101	N_Shore	NA	ANO3	no	no	no
cg02145668	0.044	1	151300723	Island	TRUE		no	no	no
cg04383560	0.044	19	15980239		NA		no	no	no
cg06193276	0.044	7	116768163		NA	ST7;ST7;ST7-AS2;ST7-AS2	no	no	no
cg09343544	0.044	22	19131573	N_Shore	TRUE	DGCR14	no	no	no
cg09915396	0.044	17	2907895		TRUE	RAP1GAP2;RAP1GAP2	no	no	no
cg13450196	0.044	2	127265357		TRUE		no	no	no
cg13712518	0.044	9	140001096	S_Shelf	TRUE	MAN1B1	no	no	no
cg15090899	0.044	6	167178260		TRUE	RPS6KA2	no	no	no
cg17028259	0.044	17	1540171	S_Shore	TRUE	SCARF1;SCARF1;SCARF1;SCARF1;SCARF1	no	no	no
cg17163527	0.044	1	3447348	N_Shore	TRUE	MEGF6	no	no	no
cg17266460	0.044	14	23789691	N_Shore	NA	BCL2L2-PABPN1;PABPN1;PABPN1	no	no	no
cg17612569	0.044	21	27107221	Island	TRUE	GABPA;ATP5J;ATP5J;ATP5J;ATP5J;ATP5J;ATP5J	no	no	no
cg18746443	0.044	5	95859928		NA	LOC101929710	no	no	no
cg19635712	0.044	9	112082384	Island	TRUE	EPB41L4B;EPB41L4B	no	no	no
cg19689077	0.044	18	60014471		NA	TNFRSF11A;TNFRSF11A;TNFRSF11A;TNFRSF11A;TNFRSF11A	no	no	no
cg20648272	0.044	20	35068341	S_Shelf	TRUE	DLGAP4	no	no	no
cg22238122	0.044	1	164546143	S_Shore	TRUE	PBX1	no	no	no
cg22663872	0.044	7	149120266	Island	TRUE		no	no	no
cg22927247	0.044	8	86351195	Island	TRUE	CA3	no	no	no
cg24271593	0.044	1	92395225		NA		no	no	no
cg24859352	0.044	6	22147383		TRUE	FLJ22536	no	no	no
cg25779483	0.044	4	89978300		TRUE	FAM13A;FAM13A	no	no	no
cg26843567	0.044	12	104846281	N_Shelf	TRUE		no	no	no
cg00000155	0.043	7	2590565		NA	BRAT1	no	no	no
cg00016625	0.043	16	33935639	N_Shore	NA		no	no	no
cg01368219	0.043	3	54999791		TRUE	CACNA2D3	no	no	no
cg03887426	0.043	6	116937689		TRUE	RSPH4A;RSPH4A;RSPH4A;RSPH4A	no	no	no
cg04135110	0.043	5	346695	S_Shelf	TRUE	AHRR	no	no	no
cg07571338	0.043	1	38518711		NA		no	no	no
cg09478712	0.043	10	44866080		NA	CXCL12;CXCL12	no	no	no
cg10447539	0.043	17	43473940	Island	TRUE	ARHGAP27;ARHGAP27	no	no	no
cg12550496	0.043	6	169284344	N_Shore	TRUE		no	no	no
cg14132388	0.043	12	120242490	S_Shore	TRUE	CIT	no	no	no
cg15188268	0.043	5	128795183	N_Shore	TRUE	ADAMTS19	no	no	no
cg15343023	0.043	17	35078091	N_Shore	NA		no	no	no
cg15966106	0.043	5	9544630	N_Shore	TRUE	SEMA5A	no	no	no
cg16160710	0.043	2	165700991	S_Shelf	TRUE		no	no	no
cg16246425	0.043	3	169758473	S_Shore	NA	GPR160	no	no	no
cg16777557	0.043	11	39563901		NA		no	no	no
cg18610205	0.043	12	51717960		TRUE	BIN2	no	no	no
cg19416570	0.043	19	58715677	Island	TRUE	ZNF274;ZNF274;ZNF274	no	no	no
cg19489705	0.043	5	77146291	N_Shore	TRUE		no	no	no
cg20746634	0.043	5	180047407	Island	TRUE	FLT4;FLT4	no	no	no
cg22241571	0.043	3	192140843		NA	FGF12	no	no	no
cg27184903	0.043	15	29285727		TRUE	APBA2;APBA2	no	no	no
cg00198898	0.042	8	110988545	S_Shore	NA		no	no	no
cg00796821	0.042	7	128551757	S_Shore	TRUE	KCP;KCP	no	no	no
cg01352294	0.042	6	109614626	S_Shelf	TRUE	CCDC162	no	no	no
cg01571407	0.042	16	12009700	Island	TRUE	GSPT1;GSPT1;GSPT1;GSPT1;GSPT1	no	no	no
cg02483029	0.042	8	48297271		TRUE	KIAA0146	no	no	no
cg03746015	0.042	16	11141000		TRUE	CLEC16A	no	no	no
cg04216475	0.042	6	159520036		NA		no	no	no
cg05357941	0.042	4	87516742	S_Shore	NA	PTPN13;PTPN13;PTPN13;PTPN13	no	no	no
cg05491587	0.042	18	77659695	Island	TRUE	KCNG2	no	no	no
cg05806864	0.042	19	12758681	Island	NA	MAN2B1;MAN2B1	no	no	no
cg05900563	0.042	17	46681550	N_Shelf	NA	HOXB-AS3;HOXB-AS3;HOXB6	no	no	no
cg11230591	0.042	17	73149482	N_Shore	NA	HN1;HN1;HN1;HN1;HN1;HN1;HN1;HN1	no	no	no
cg11629830	0.042	5	75701460	S_Shore	TRUE	IQGAP2	no	no	no
cg12050497	0.042	2	14773274	Island	TRUE	FAM84A	no	no	no
cg13435432	0.042	6	108489292	Island	TRUE	NR2E1	no	no	no
cg14375121	0.042	10	94749516		TRUE	EXOC6;EXOC6	no	no	no
cg14727438	0.042	20	2854131	Island	TRUE	PTPRA;PTPRA	no	no	no
cg14950298	0.042	12	51422199	S_Shore	NA	SLC11A2	no	no	no
cg15941063	0.042	3	106233545		NA		no	no	no
cg16537237	0.042	8	142986565	S_Shore	NA		no	no	no
cg17921026	0.042	11	58694920		NA	GLYATL1	no	no	no
cg18319852	0.042	6	168436099	S_Shore	TRUE	KIF25;KIF25	no	no	no
cg20786514	0.042	2	20189208	N_Shore	TRUE	WDR35;WDR35	no	no	no
cg21191541	0.042	3	195634833	N_Shore	NA	TNK2	no	no	no
cg21500354	0.042	11	6518331		TRUE	DNHD1;DNHD1	no	no	no
cg22143184	0.042	16	29713945		NA		no	no	no
cg22989419	0.042	20	9340396		TRUE	PLCB4;PLCB4	no	no	no
cg24683185	0.042	15	31214501		TRUE	MTMR15	no	no	no
cg25909532	0.042	7	158821175	N_Shelf	TRUE	VIPR2	no	no	no
cg26518660	0.042	1	79728608		TRUE		no	no	no
cg26682499	0.042	2	38342447		TRUE		no	no	no
cg26770202	0.042	18	46002523		NA		no	no	no
cg27139424	0.042	11	58695093		TRUE		no	no	no
cg00303989	0.041	10	8302769		TRUE		no	no	no
cg00426517	0.041	4	95372878	Island	TRUE	PDLIM5;PDLIM5;PDLIM5;PDLIM5;PDLIM5	no	no	no
cg00510160	0.041	12	5311273		TRUE		no	no	no
cg01791523	0.041	13	111145770		TRUE	COL4A2	no	no	no
cg02654940	0.041	6	34206400	S_Shore	TRUE	HMGA1;HMGA1;HMGA1;HMGA1;HMGA1;HMGA1	no	no	no
cg02721902	0.041	17	46825371	Island	TRUE		no	no	no
cg03059991	0.041	12	54144785	Island	TRUE		no	no	no
cg03549563	0.041	20	61640931	Island	TRUE		no	no	no
cg03644845	0.041	4	111437428		NA	ENPEP	no	no	no
cg05783384	0.041	2	218843735	Island	TRUE		no	no	no
cg06164440	0.041	8	22432385	N_Shelf	TRUE	SORBS3;SORBS3	no	no	no
cg07105723	0.041	3	71441887		NA	FOXP1;FOXP1;FOXP1;FOXP1;FOXP1	no	no	no
cg07902519	0.041	12	101988525		NA	MYBPC1;MYBPC1;MYBPC1;MYBPC1;MYBPC1;MYBPC1;MYBPC1;MYBPC1;MYBPC1;MYBPC1	no	no	no
cg10032132	0.041	2	242038984	N_Shelf	NA	MTERF4;MTERF4;MTERF4;MTERF4	no	no	no
cg10489614	0.041	1	98512194	S_Shore	TRUE	MIR137	no	no	no
cg10513276	0.041	9	115095793	Island	TRUE	ROD1;ROD1;ROD1;ROD1;ROD1;ROD1	no	no	no
cg11643285	0.041	3	16411667		TRUE	RFTN1	no	no	no
cg11716803	0.041	18	77245369	N_Shore	NA	NFATC1;NFATC1;NFATC1;NFATC1;NFATC1;NFATC1;NFATC1;NFATC1	no	no	no
cg12500951	0.041	11	2315045		TRUE		no	no	no
cg12923203	0.041	15	90771952		TRUE	SEMA4B;SEMA4B	no	no	no
cg13102133	0.041	7	37025796		TRUE	ELMO1;ELMO1;ELMO1	no	no	no
cg13231954	0.041	2	8724414	S_Shore	TRUE		no	no	no
cg14316565	0.041	11	34460789	Island	TRUE	CAT	no	no	no
cg16099404	0.041	2	202336282		TRUE	STRADB	no	no	no
cg16108246	0.041	10	18689556		NA	CACNB2;CACNB2;CACNB2;CACNB2;CACNB2;CACNB2;CACNB2;CACNB2;CACNB2;CACNB2	no	no	no
cg16890093	0.041	6	32813084	S_Shore	TRUE	PSMB8;PSMB8;TAP1	no	no	no
cg17259948	0.041	3	145940168		NA	PLSCR4;PLSCR4;PLSCR4;PLSCR4;PLSCR4	no	no	no
cg18273350	0.041	1	185270682		TRUE	IVNS1ABP	no	no	no
cg18532481	0.041	2	86264388		NA	POLR1A	no	no	no
cg18836847	0.041	9	140136534	Island	TRUE	TUBB2C	no	no	no
cg19146916	0.041	9	101998297		NA		no	no	no
cg20418774	0.041	18	77089082	S_Shore	NA	ATP9B;ATP9B	no	no	no
cg20812045	0.041	6	10555881		NA	GCNT2;GCNT2	no	no	no
cg20884939	0.041	10	116527795	Island	TRUE		no	no	no
cg24789335	0.041	8	144400067	Island	TRUE	TOP1MT	no	no	no
cg24917131	0.041	2	792213		TRUE		no	no	no
cg26712087	0.041	8	18704653		NA	PSD3	no	no	no
cg27066256	0.041	11	362614		TRUE		no	no	no
cg00024494	0.04	16	73096842	N_Shore	TRUE		no	no	no
cg00156230	0.04	7	45073692		TRUE	CCM2;CCM2;CCM2;CCM2;CCM2	no	no	no
cg00466073	0.04	19	10890048		NA	MIR4748;DNM2;DNM2;DNM2;DNM2;DNM2	no	no	no
cg01091117	0.04	5	40682333	S_Shore	TRUE	PTGER4	no	no	no
cg01125066	0.04	6	108050068		NA	SCML4;SCML4;SCML4	yes	no	no
cg01308409	0.04	13	33591937	S_Shore	TRUE	KL	no	no	no
cg01757586	0.04	8	48172551	N_Shore	TRUE	KIAA0146	no	no	no
cg02474627	0.04	14	106370021		NA		no	no	no
cg03239861	0.04	10	108718158		NA	SORCS1;SORCS1;SORCS1;SORCS1;SORCS1;SORCS1	no	no	no
cg05125206	0.04	2	10296450		NA	C2orf48	no	no	no
cg05710032	0.04	16	87813069	Island	TRUE		no	no	no
cg06053307	0.04	6	111873688		NA	TRAF3IP2-AS1;TRAF3IP2-AS1;TRAF3IP2-AS1	no	no	no
cg06528223	0.04	19	6477198	S_Shore	TRUE	DENND1C	no	no	no
cg06959205	0.04	16	88991917	N_Shelf	TRUE	CBFA2T3;CBFA2T3	no	no	no
cg07793372	0.04	13	97891291		NA	MBNL2;MBNL2;MBNL2	no	no	no
cg07844721	0.04	4	166785445		NA		no	no	no
cg08046411	0.04	11	1979572	S_Shore	TRUE		no	no	no
cg08375515	0.04	17	12694121	S_Shore	NA	LOC100128006;ARHGAP44	no	no	no
cg09445027	0.04	11	107469441		NA	ELMOD1;ELMOD1;ELMOD1	no	no	no
cg09849955	0.04	19	15052294		NA	OR7C2	no	no	no
cg09970021	0.04	1	60140663		NA	FGGY;FGGY;FGGY;FGGY;FGGY	no	no	no
cg10842070	0.04	20	62549359	N_Shore	TRUE	MIR941-1;DNAJC5;MIR941-3;MIR941-2	no	no	no
cg10968849	0.04	11	61159047	N_Shore	NA	TMEM216;TMEM216;TMEM216	yes	no	no
cg13206721	0.04	10	25463350	N_Shore	NA	GPR158;GPR158-AS1	no	no	no
cg13481969	0.04	9	99449345	Island	TRUE		no	no	no
cg13663945	0.04	5	81600712		TRUE	ATP6AP1L	no	no	no
cg13678973	0.04	1	50513870	Island	TRUE	ELAVL4	no	no	no
cg14094521	0.04	1	246869082		TRUE		no	no	no
cg15555017	0.04	11	128455958		TRUE	ETS1	no	no	no
cg17367168	0.04	17	79948148	N_Shelf	TRUE	ASPSCR1	no	no	no
cg17758878	0.04	1	231229208		NA		no	no	no
cg17917283	0.04	12	1642645	S_Shore	NA		no	no	no
cg18520924	0.04	9	92864709		NA		no	no	no
cg20288588	0.04	4	3874143	S_Shore	TRUE		no	no	no
cg20442078	0.04	2	27531360	Island	TRUE	UCN	no	no	no
cg21074260	0.04	11	45307563	Island	TRUE	SYT13	no	no	no
cg23671319	0.04	7	39044924		TRUE	POU6F2;POU6F2	no	no	no
cg24176585	0.04	4	52916851	N_Shore	NA	SPATA18;SPATA18;SPATA18	no	no	no
cg26298967	0.04	6	108444791	S_Shelf	TRUE		no	no	no
cg00957901	0.039	4	41614842		TRUE	LIMCH1;LIMCH1;LIMCH1;LIMCH1;LIMCH1	no	no	no
cg01364865	0.039	11	43715469		NA	HSD17B12	no	no	no
cg01639496	0.039	5	54523091	Island	NA	MCIDAS;MCIDAS	no	no	no
cg01798157	0.039	1	203276595	S_Shore	TRUE	BTG2	no	no	no
cg01882991	0.039	6	6677756		TRUE		no	no	no
cg02317534	0.039	7	22705333	Island	TRUE		no	no	no
cg03064693	0.039	9	132758085		NA	FNBP1	no	no	no
cg03999872	0.039	20	62272968	Island	TRUE	STMN3	no	no	no
cg04223417	0.039	1	33419944		NA	RNF19B;RNF19B;RNF19B	no	no	no
cg04445214	0.039	22	31688300	S_Shore	TRUE	PIK3IP1;PIK3IP1	no	no	no
cg04707519	0.039	10	21799314	Island	TRUE		no	no	no
cg04802986	0.039	1	202255958		NA	LGR6;LGR6;LGR6	no	no	no
cg05160909	0.039	2	217381364		NA		no	no	no
cg05468028	0.039	21	30391383	Island	TRUE	RWDD2B	no	no	no
cg06051311	0.039	6	30131001		TRUE	TRIM15;TRIM15	no	no	no
cg06052716	0.039	7	1280607	Island	NA		no	no	no
cg06856169	0.039	5	180579244		NA		no	no	no
cg07077735	0.039	16	70494709		TRUE	FUK	no	no	no
cg07395004	0.039	1	1310147	Island	TRUE	AURKAIP1;AURKAIP1;AURKAIP1	no	no	no
cg07945448	0.039	16	4304224	Island	TRUE		no	no	no
cg08142918	0.039	16	86546374	Island	TRUE	FOXF1	no	no	no
cg08327884	0.039	6	84798113		TRUE	MRAP2	no	no	no
cg09381162	0.039	8	124708651		NA	ANXA13;ANXA13	no	no	no
cg09555403	0.039	7	98478619	S_Shore	NA	TRRAP;TRRAP;MIR3609	no	no	no
cg09601389	0.039	22	49445728	N_Shore	NA		no	no	no
cg11714377	0.039	22	23000680		NA		no	no	no
cg11715999	0.039	17	46970694	S_Shore	TRUE	ATP5G1;ATP5G1	no	no	no
cg12186702	0.039	19	17487908	Island	TRUE	PLVAP	no	no	no
cg12308391	0.039	11	113143664		TRUE	NCAM1;NCAM1	no	no	no
cg13204699	0.039	13	50703841	Island	TRUE		no	no	no
cg13717343	0.039	7	140576733		NA	BRAF	no	no	no
cg13806966	0.039	9	139923567	N_Shore	TRUE	ABCA2;C9orf139;ABCA2	no	no	no
cg15707747	0.039	4	980428	N_Shore	NA	IDUA;IDUA;SLC26A1	no	no	no
cg16107982	0.039	11	45602981		NA		no	no	no
cg17149262	0.039	8	37186030		TRUE		no	no	no
cg17318406	0.039	10	56345495		NA	PCDH15;PCDH15;PCDH15;PCDH15;PCDH15;PCDH15;PCDH15;PCDH15;PCDH15;PCDH15;PCDH15;PCDH15	no	no	no
cg18379824	0.039	1	15850970	S_Shore	NA	CASP9;CASP9;CASP9;CASP9;CASP9	no	no	no
cg18493250	0.039	2	208028733	N_Shelf	NA	KLF7;KLF7;KLF7;KLF7	no	no	no
cg18555859	0.039	10	72824631		NA		no	no	no
cg18618355	0.039	19	35264342	S_Shore	TRUE	ZNF599	no	no	no
cg18654960	0.039	15	98836770		NA		no	no	no
cg19287714	0.039	15	22960840		TRUE	CYFIP1;CYFIP1	no	no	no
cg21555445	0.039	7	785959		TRUE	HEATR2	no	no	no
cg21957296	0.039	4	15965434		NA	FGFBP2	no	no	no
cg23075568	0.039	9	100955349	S_Shore	TRUE	CORO2A	no	no	no
cg24166814	0.039	2	56067277		TRUE		no	no	no
cg24207108	0.039	7	98600653		TRUE	TRRAP	no	no	no
cg25775445	0.039	10	97236521		NA	SORBS1;SORBS1;SORBS1;SORBS1	no	no	no
cg26174004	0.039	9	117969635		NA	1-Dec	no	no	no
cg27266988	0.039	9	138628218	Island	NA	KCNT1;KCNT1	no	no	no
cg00441434	0.038	8	26434054	N_Shore	TRUE	DPYSL2	no	no	no
cg02002551	0.038	8	24772878	S_Shore	TRUE	NEFM;NEFM	no	no	no
cg02550660	0.038	13	32691522		NA	FRY	no	no	no
cg02737252	0.038	11	115933741		NA		no	no	no
cg03260732	0.038	1	207497262	S_Shore	NA	CD55;CD55;CD55;CD55;CD55;CD55	no	no	no
cg03283486	0.038	13	37422671		TRUE	SMAD9;SMAD9	no	no	no
cg04156077	0.038	3	149421196		TRUE	WWTR1	no	no	no
cg04666029	0.038	11	2552843	N_Shore	TRUE	KCNQ1;KCNQ1	no	no	no
cg04742719	0.038	7	100463759	Island	TRUE	SLC12A9;TRIP6	no	no	no
cg05835439	0.038	17	68164127	N_Shore	NA	KCNJ2-AS1	no	no	no
cg06144762	0.038	3	4560682		NA	ITPR1;ITPR1;ITPR1	no	no	no
cg06417631	0.038	6	12183135		NA		no	no	no
cg06825448	0.038	2	240884925		TRUE		no	no	no
cg07074575	0.038	11	43559972		TRUE		no	no	no
cg07893062	0.038	4	174068681		NA		no	no	no
cg08105005	0.038	14	105803303		TRUE	PACS2;PACS2	no	no	no
cg08363339	0.038	20	57618487	S_Shore	TRUE	SLMO2	no	no	no
cg08487618	0.038	2	169104715	S_Shore	NA	STK39	no	no	no
cg08683343	0.038	20	61810535	Island	TRUE		no	no	no
cg09768983	0.038	4	183935060		TRUE		no	no	no
cg10789281	0.038	12	81471882	Island	TRUE	ACSS3;ACSS3	no	no	no
cg11147204	0.038	2	60763259		NA	BCL11A;BCL11A;BCL11A	yes	no	no
cg11741356	0.038	15	97490784		TRUE		no	no	no
cg11826549	0.038	16	77753719	N_Shelf	NA		no	no	no
cg11886880	0.038	14	104376135		TRUE		no	no	no
cg12066260	0.038	17	33416577	Island	TRUE	RFFL	no	no	no
cg12831086	0.038	20	44099675	S_Shore	TRUE	WFDC2	no	no	no
cg13454099	0.038	12	49076203	Island	TRUE	C12orf41	no	no	no
cg13532456	0.038	20	5525259		TRUE	RP5-1022P6.2	no	no	no
cg13636698	0.038	8	127569019	Island	NA	FAM84B	no	no	no
cg14089103	0.038	11	1682006		TRUE	HCCA2	no	no	no
cg14472937	0.038	15	44086034	S_Shore	TRUE	MIR1282;SERF2	no	no	no
cg14737164	0.038	2	43263266		NA	LOC102723854	no	no	no
cg14774364	0.038	6	87647370	Island	TRUE	HTR1E;HTR1E	no	no	no
cg17050747	0.038	5	89427766		NA		no	no	no
cg17210124	0.038	16	22369893		NA	CDR2	no	no	no
cg17779658	0.038	8	29606753		TRUE	C8orf75	no	no	no
cg18561560	0.038	17	8702816	Island	TRUE	MFSD6L	no	no	no
cg21226754	0.038	5	150077189	N_Shelf	TRUE	RBM22	no	no	no
cg23535596	0.038	6	10416090	N_Shore	TRUE	TFAP2A;TFAP2A	no	no	no
cg23579537	0.038	13	51482661	N_Shore	TRUE	RNASEH2B;RNASEH2B	no	no	no
cg23876203	0.038	7	27159889	N_Shelf	TRUE	HOXA3;HOXA3	no	no	no
cg24871046	0.038	11	33758223	S_Shore	TRUE	CD59;CD59;CD59;CD59	no	no	no
cg24872838	0.038	7	5273266		TRUE	WIPI2;WIPI2;WIPI2;WIPI2;WIPI2	no	no	no
cg25724260	0.038	7	42896970		TRUE		no	no	no
cg27212232	0.038	20	53091600	N_Shore	TRUE	DOK5	no	no	no
cg27291304	0.038	19	22193479	Island	TRUE	ZNF208	no	no	no
cg27577379	0.038	4	128553617		NA	INTU	no	no	no
cg00787055	0.037	7	63562162	S_Shore	TRUE		no	no	no
cg02384857	0.037	7	27197614	N_Shore	TRUE	HOXA7	no	no	no
cg02831900	0.037	4	184320640	S_Shore	TRUE		no	no	no
cg03466780	0.037	9	140247365	N_Shore	TRUE	EXD3	no	no	no
cg03594006	0.037	7	68526831		NA		no	no	no
cg03920410	0.037	17	77295692		NA	RBFOX3	no	no	no
cg04430744	0.037	2	197471917		NA		no	no	no
cg04648382	0.037	12	1022780		TRUE	RAD52	no	no	no
cg05033333	0.037	16	3222180	S_Shore	TRUE		no	no	no
cg05740418	0.037	1	17027919	Island	TRUE	ESPNP	no	no	no
cg05869816	0.037	6	10556107		NA	GCNT2;GCNT2;GCNT2	yes	no	no
cg06982190	0.037	7	27199815	Island	TRUE		no	no	no
cg07225555	0.037	8	142264800	S_Shore	NA	SLC45A4	no	no	no
cg07326071	0.037	7	25766144		TRUE		no	no	no
cg07841070	0.037	11	70671065	N_Shore	NA	SHANK2	no	no	no
cg07884391	0.037	17	30855890		NA	MYO1D	no	no	no
cg07994542	0.037	9	129655574		NA		no	no	no
cg07995927	0.037	2	161995135		NA	TANK;TANK	no	no	no
cg10430284	0.037	19	660589	N_Shore	NA	RNF126	no	no	no
cg10732259	0.037	8	626953	S_Shore	NA	ERICH1;ERICH1	no	no	no
cg10908369	0.037	2	68547256	S_Shore	TRUE	CNRIP1;CNRIP1	no	no	no
cg11943726	0.037	9	140083236	Island	NA	SSNA1;ANAPC2	no	no	no
cg11944127	0.037	2	231829238		TRUE		no	no	no
cg12415940	0.037	13	80349790		NA		no	no	no
cg12517732	0.037	3	100594209		NA	ABI3BP	no	no	no
cg13357922	0.037	10	135251512	N_Shelf	TRUE		no	no	no
cg14242752	0.037	6	157469822		NA	ARID1B;ARID1B	no	no	no
cg14264372	0.037	4	6248114	S_Shore	TRUE		no	no	no
cg14501993	0.037	2	28384609		NA	LOC100505736;BRE;BRE;BRE;BRE;BRE;BRE	no	no	no
cg15070960	0.037	1	21682360		NA		no	no	no
cg15827505	0.037	19	7553721	Island	TRUE	PEX11G	no	no	no
cg16931657	0.037	15	83680837	S_Shore	NA	C15orf40;C15orf40;C15orf40;C15orf40;C15orf40;C15orf40;C15orf40	no	no	no
cg16941259	0.037	1	41447780	S_Shore	NA	CTPS1;CTPS1	no	no	no
cg17126234	0.037	15	54009261		NA	WDR72;WDR72	no	no	no
cg19024700	0.037	19	49340765	Island	TRUE	PLEKHA4;HSD17B14;PLEKHA4	no	no	no
cg19439123	0.037	17	17687621	S_Shore	TRUE	RAI1	no	yes	no
cg20566643	0.037	16	58059498	Island	TRUE	MMP15;MMP15	no	no	no
cg20723588	0.037	3	23244341	Island	NA	UBE2E2	no	no	no
cg20832643	0.037	6	111873828		NA	TRAF3IP2-AS1;TRAF3IP2-AS1;TRAF3IP2-AS1	no	no	no
cg21693060	0.037	1	218204703		NA		no	no	no
cg22559034	0.037	5	92910534	S_Shore	TRUE	FLJ42709;FLJ42709	no	no	no
cg22810790	0.037	17	58236801		TRUE	CA4	no	no	no
cg23166857	0.037	1	1149501	Island	TRUE	TNFRSF4	no	no	no
cg23443166	0.037	4	124337377		NA		no	no	no
cg23530448	0.037	19	35703005		NA		no	no	no
cg23681974	0.037	3	126734092	S_Shore	TRUE	PLXNA1	yes	no	no
cg24436531	0.037	11	128556352	N_Shelf	NA	FLI1	yes	no	no
cg24683325	0.037	7	158783001	N_Shelf	NA		no	no	no
cg24699699	0.037	1	93258316		TRUE	EVI5	no	no	no
cg25131544	0.037	1	62107624		TRUE		no	no	no
cg26067287	0.037	2	65455118	Island	NA	ACTR2;ACTR2	no	no	no
cg26282792	0.037	19	58554479	Island	TRUE	ZSCAN1	no	no	no
cg26881761	0.037	1	47698493	S_Shore	TRUE		no	no	no
cg27584135	0.037	3	15975501		TRUE		no	no	no
cg00003818	0.036	19	17336525	N_Shore	TRUE	OCEL1	no	no	no
cg01216565	0.036	17	80607047	S_Shore	NA	WDR45B	no	no	no
cg03040423	0.036	1	28560936	N_Shore	TRUE	DNAJC8	no	no	no
cg04046315	0.036	18	19192053	N_Shore	NA	SNRPD1;SNRPD1	no	no	no
cg04383979	0.036	16	6692245		TRUE	A2BP1;A2BP1	no	no	no
cg04945216	0.036	7	3186788		TRUE		no	no	no
cg05541727	0.036	9	140277740	S_Shelf	NA	EXD3;EXD3;EXD3	no	no	no
cg05654765	0.036	3	49170727		TRUE	LAMB2	no	no	no
cg05730038	0.036	17	8702698	Island	TRUE	MFSD6L	no	no	no
cg06728658	0.036	2	238832202		TRUE		no	no	no
cg08382235	0.036	22	19754251	Island	TRUE	TBX1;TBX1;TBX1	no	no	no
cg08527324	0.036	17	54655325		TRUE		no	no	no
cg10750306	0.036	7	47990680		TRUE		no	no	no
cg10981764	0.036	7	1571912	S_Shore	NA	MAFK	no	no	no
cg11195038	0.036	6	12638413		NA		no	no	no
cg11782789	0.036	3	50250970		NA	SLC38A3	no	no	no
cg11975397	0.036	1	159439981		TRUE		no	no	no
cg12149986	0.036	19	50059027	Island	TRUE	NOSIP	no	no	no
cg12179176	0.036	11	130786555	Island	TRUE	SNX19	no	no	no
cg12746041	0.036	1	84371341		NA	MIR548AP;TTLL7	no	no	no
cg12855331	0.036	8	103129370		TRUE	NCALD;NCALD;NCALD;NCALD;NCALD;NCALD;NCALD	no	no	no
cg12999769	0.036	16	69883199		NA	WWP2;WWP2;WWP2;WWP2	no	no	no
cg13546911	0.036	17	46821863	N_Shelf	TRUE		no	no	no
cg13586038	0.036	9	2044055	N_Shelf	TRUE	SMARCA2;SMARCA2	no	no	no
cg13665871	0.036	10	88852952	N_Shore	NA	GLUD1	no	no	no
cg14209730	0.036	2	64632636		TRUE		no	no	no
cg14505174	0.036	20	62739062	S_Shore	TRUE	NPBWR2	no	no	no
cg14923652	0.036	18	12277384		TRUE	CIDEA;CIDEA	no	no	no
cg15171911	0.036	18	53068921		TRUE	TCF4;TCF4	no	no	no
cg15687138	0.036	1	151138326		TRUE	SCNM1;LYSMD1;LYSMD1;LYSMD1;LYSMD1	no	no	no
cg16043357	0.036	10	118897904	Island	TRUE	VAX1;VAX1	no	no	no
cg17445936	0.036	1	3090345		TRUE	PRDM16;PRDM16	no	no	no
cg20300514	0.036	1	2120985	N_Shore	TRUE	C1orf86;LOC100128003	no	no	no
cg20956738	0.036	18	55108537	Island	TRUE	ONECUT2	no	no	no
cg21141647	0.036	1	91302117	S_Shore	NA		yes	no	no
cg21657577	0.036	19	52956622	N_Shore	TRUE	ZNF578	no	no	no
cg22118147	0.036	5	172144013		TRUE		no	no	no
cg23291039	0.036	4	25808901		TRUE	SEL1L3	no	no	no
cg25150953	0.036	4	41540229		TRUE	LIMCH1;LIMCH1;LIMCH1	no	yes	no
cg26213075	0.036	22	36458876	N_Shelf	TRUE		no	no	no
cg26941891	0.036	19	57998653	N_Shore	TRUE	ZNF419;ZNF419;ZNF419;ZNF419;ZNF419;ZNF419;ZNF419	no	no	no
cg00111333	0.035	1	198828249		TRUE	MIR181B1;MIR181A1	no	no	no
cg01323602	0.035	9	89381669		NA		no	no	no
cg01657694	0.035	22	20849950	Island	TRUE	KLHL22	no	no	no
cg02073408	0.035	3	49296857		TRUE		no	no	no
cg02306995	0.035	3	122635049	S_Shelf	TRUE	SEMA5B	no	no	no
cg03033001	0.035	2	70769167		NA	TGFA;TGFA;TGFA;TGFA	no	no	no
cg06294384	0.035	16	18057597		TRUE		no	no	no
cg07381788	0.035	10	135340445	N_Shore	TRUE	CYP2E1	no	no	no
cg09406353	0.035	11	77356089		NA		no	no	no
cg09462269	0.035	1	43751469		TRUE	C1orf210;C1orf210	no	no	no
cg09589057	0.035	14	106351578		NA		no	no	no
cg11092416	0.035	6	29617549	N_Shore	TRUE		no	no	no
cg12298745	0.035	18	76737545	Island	TRUE		no	no	no
cg12467960	0.035	11	68201194	Island	TRUE	LRP5	no	no	no
cg12784947	0.035	1	44302040		NA	ST3GAL3;ST3GAL3;ST3GAL3;ST3GAL3;ST3GAL3;ST3GAL3;ST3GAL3;ST3GAL3;ST3GAL3;ST3GAL3;ST3GAL3;ST3GAL3;ST3GAL3;ST3GAL3;ST3GAL3;ST3GAL3;ST3GAL3;ST3GAL3;ST3GAL3;ST3GAL3;ST3GAL3;ST3GAL3;ST3GAL3;ST3GAL3;ST3GAL3	no	no	no
cg12805374	0.035	17	43306622		TRUE	FMNL1	no	no	no
cg13303801	0.035	9	126153278	N_Shore	NA	DENND1A	no	no	no
cg14449498	0.035	7	7294577		NA	LOC101927354	no	no	no
cg14947900	0.035	17	5370938	N_Shore	TRUE	DHX33	no	no	no
cg15600670	0.035	15	98824655		NA		no	no	no
cg15777606	0.035	6	15496615	N_Shore	TRUE	JARID2	no	no	no
cg17113038	0.035	5	119951827		NA	PRR16;PRR16;PRR16;PRR16	no	no	no
cg17214455	0.035	6	32977138	S_Shore	TRUE	HLA-DOA	no	no	no
cg18077307	0.035	2	98377791		TRUE	TMEM131	no	no	no
cg18970929	0.035	11	26291263		TRUE		no	no	no
cg19685156	0.035	1	34631551	S_Shore	NA	C1orf94;CSMD2;CSMD2	no	no	no
cg20450689	0.035	18	77586147	Island	TRUE		no	no	no
cg20778786	0.035	6	29483989		NA		no	no	no
cg21039495	0.035	6	29760823	Island	TRUE	HCG4	no	no	no
cg22165853	0.035	9	93997573		NA	AUH;AUH	no	no	no
cg23884812	0.035	6	156452469		NA		no	no	no
cg24452682	0.035	1	36201357		NA	CLSPN;CLSPN	no	no	no
cg24847625	0.035	15	40660063	Island	TRUE	DISP2	no	no	no
cg25202116	0.035	12	54813361	S_Shore	TRUE	ITGA5	no	no	no
cg26039165	0.035	8	116848120		NA		no	no	no
cg26411046	0.035	10	14610941		NA	FAM107B;FAM107B;FAM107B;FAM107B;FAM107B;FAM107B;FAM107B;FAM107B;FAM107B;FAM107B	no	no	no
ch.10.113099321F	0.035	10	113109331		TRUE		no	no	no
cg00142239	0.034	8	1508017	N_Shore	TRUE	DLGAP2	no	no	no
cg01123126	0.034	21	45322586		NA	AGPAT3	no	no	no
cg01285501	0.034	7	27206461	Island	TRUE	HOXA9	no	no	no
cg01942543	0.034	16	52504616		TRUE	TOX3;TOX3	no	no	no
cg02086877	0.034	1	44891298		NA	RNF220	no	no	no
cg02825483	0.034	7	143580117	N_Shelf	NA	TCAF1;TCAF1;TCAF1	no	no	no
cg03034070	0.034	2	190044841		TRUE	COL5A2	no	no	no
cg03540108	0.034	22	18116657		NA		no	no	no
cg04448709	0.034	16	81349954	S_Shore	TRUE	GAN	no	no	no
cg04568274	0.034	7	158649319	Island	TRUE	WDR60;WDR60	no	no	no
cg04775818	0.034	8	17738274		NA	FGL1;FGL1;FGL1;FGL1	no	no	no
cg05522047	0.034	11	9007341		NA	NRIP3	no	no	no
cg05922501	0.034	11	3636101		NA		no	no	no
cg06035754	0.034	11	47198556	Island	TRUE	ARFGAP2	no	no	no
cg06776644	0.034	11	93218074		TRUE	C11orf75	no	no	no
cg07474022	0.034	20	35974912	Island	TRUE	SRC;SRC	no	no	no
cg07911933	0.034	12	133284139	N_Shelf	NA		no	no	no
cg08386316	0.034	15	101514405	S_Shore	NA	LRRK1	no	no	no
cg09080271	0.034	16	1729252	S_Shore	NA	HN1L	no	no	no
cg10022589	0.034	17	45931321	S_Shelf	NA	SP6	no	no	no
cg10140678	0.034	5	2864736	N_Shore	TRUE		no	no	no
cg10271097	0.034	13	26423459		NA	ATP8A2	no	no	no
cg11724366	0.034	19	681815	S_Shore	TRUE	FSTL3	no	no	no
cg12064202	0.034	6	31038842		TRUE		no	no	no
cg12353516	0.034	17	19281309	Island	TRUE	MAPK7;MAPK7;MAPK7;MAPK7;MAPK7;MAPK7	no	no	no
cg12695465	0.034	6	10556147		TRUE	GCNT2;GCNT2;GCNT2	no	no	no
cg13227473	0.034	10	62538143	Island	TRUE	CDK1;CDC2;CDK1;CDK1;CDK1;CDK1	no	no	no
cg13353050	0.034	3	32634406		TRUE		no	no	no
cg13922451	0.034	6	28557542	S_Shelf	TRUE		no	no	no
cg13961527	0.034	10	15255055	Island	TRUE	FAM171A1	no	no	no
cg14036830	0.034	19	42503207	Island	TRUE	GRIK5	no	no	no
cg14153654	0.034	1	8001027	N_Shore	TRUE	TNFRSF9	no	no	no
cg14198352	0.034	10	44480166		NA		no	no	no
cg15122008	0.034	1	40867644		NA	SMAP2;SMAP2;SMAP2;SMAP2	no	no	no
cg16432835	0.034	14	34600502		NA		no	no	no
cg17852021	0.034	17	11900443	Island	TRUE	ZNF18	no	no	no
cg18121901	0.034	2	240135921		TRUE	HDAC4	no	no	no
cg18419271	0.034	6	32116016	N_Shore	TRUE		no	no	no
cg19252529	0.034	3	170075940	Island	TRUE	SKIL;SKIL;SKIL	no	no	no
cg19985781	0.034	14	106331671	N_Shore	NA		no	no	no
cg20033981	0.034	13	41590153		TRUE	ELF1	no	no	no
cg20255370	0.034	15	40268687	Island	TRUE	EIF2AK4	no	no	no
cg21130926	0.034	20	46415320	Island	TRUE	SULF2;SULF2;SULF2;SULF2;SULF2	no	no	no
cg22867643	0.034	6	114292802	S_Shore	TRUE	HDAC2	no	no	no
cg23719650	0.034	3	193988507	S_Shore	NA		no	no	no
cg23725986	0.034	2	75938438	S_Shore	TRUE	C2orf3	no	no	no
cg24102222	0.034	12	129280449	Island	TRUE	SLC15A4	no	no	no
cg24345349	0.034	20	24944010		TRUE	C20orf3	no	no	no
cg25414605	0.034	11	67182672	N_Shore	TRUE	ATPGD1;ATPGD1	no	no	no
cg25575835	0.034	3	179280730	Island	TRUE	ACTL6A;ACTL6A;ACTL6A;ACTL6A;ACTL6A;ACTL6A	no	no	no
cg26001902	0.034	2	108602979	Island	TRUE	SLC5A7	no	no	no
cg27412269	0.034	9	121416219		NA		no	no	no
cg27513667	0.034	16	89408403	Island	TRUE	ANKRD11	no	no	no
cg00156497	0.033	6	133663589		TRUE	EYA4;EYA4;EYA4	no	no	no
cg00706396	0.033	11	73087735	Island	TRUE	RELT;RELT;RELT	no	no	no
cg01343209	0.033	20	55788593		NA	BMP7-AS1;BMP7	no	no	no
cg01492860	0.033	5	158411655		NA	EBF1;EBF1;EBF1	no	no	no
cg01921773	0.033	16	75661691		TRUE	KARS;KARS	no	no	no
cg02257550	0.033	16	56486271	S_Shore	TRUE	OGFOD1;NUDT21	no	no	no
cg03564887	0.033	6	160404691		NA	IGF2R	no	no	no
cg04288999	0.033	2	66667852		TRUE	MEIS1	no	no	no
cg04617936	0.033	2	214353	S_Shore	TRUE		no	no	no
cg05693910	0.033	4	188426437	Island	TRUE		no	no	no
cg05794695	0.033	1	214777596	N_Shore	TRUE	CENPF	no	no	no
cg06099085	0.033	10	35751897		NA	CCNY;CCNY;CCNY;CCNY;CCNY	no	no	no
cg07638500	0.033	3	123371420		TRUE	MYLK;MYLK;MYLK;MYLK	no	no	no
cg08119553	0.033	15	93616966	Island	TRUE	RGMA;RGMA;RGMA;RGMA;RGMA;RGMA	no	no	no
cg08640252	0.033	16	1820949	Island	TRUE	NME3	no	no	no
cg09120725	0.033	6	168971785	N_Shore	TRUE	SMOC2;SMOC2	no	no	no
cg10501360	0.033	10	49671665	N_Shelf	TRUE	ARHGAP22	no	no	no
cg10595952	0.033	5	2097052		TRUE		no	no	no
cg10780318	0.033	6	35704149		TRUE	LOC285847;C6orf81	no	no	no
cg10878896	0.033	12	56694449	S_Shore	TRUE	CS	no	no	no
cg11186858	0.033	17	75096382		TRUE		no	no	no
cg11219611	0.033	16	67190465	S_Shore	NA	TRADD	no	no	no
cg11470566	0.033	2	175431968		NA	WIPF1;WIPF1	no	no	no
cg11833029	0.033	19	51911346		NA		no	no	no
cg12234768	0.033	2	88862824		NA	LOC101928371;EIF2AK3	no	no	no
cg12251075	0.033	17	49244717	S_Shore	TRUE	NME2;NME2;NME2;NME1-NME2;NME2	no	no	no
cg12521832	0.033	6	30043737	S_Shore	NA	RNF39;RNF39	no	no	no
cg12832088	0.033	16	30440703	N_Shore	NA	DCTPP1	no	no	no
cg14252237	0.033	2	137077233		TRUE		no	no	no
cg14386951	0.033	6	5999186	Island	TRUE	NRN1	no	no	no
cg14407667	0.033	1	51985209	Island	TRUE	EPS15	no	no	no
cg15586393	0.033	4	1244086	Island	TRUE	CTBP1;CTBP1;C4orf42	no	no	no
cg15856626	0.033	3	140796013		TRUE	SPSB4	no	no	no
cg17404712	0.033	6	161549817		NA		no	no	no
cg18163075	0.033	19	23253240	N_Shore	NA		no	no	no
cg19017278	0.033	7	1160474	S_Shelf	NA	C7orf50;C7orf50;C7orf50	no	no	no
cg19038138	0.033	7	11886457		NA		no	no	no
cg19041419	0.033	4	55527240	S_Shore	TRUE	KIT;KIT	no	no	no
cg21624003	0.033	6	108582970	S_Shore	NA	SNX3;SNX3;SNX3;SNX3	no	no	no
cg22007804	0.033	8	74960911		NA		no	no	no
cg23222591	0.033	2	121351195		NA		no	no	no
cg23438810	0.033	5	65439580	N_Shore	TRUE	SFRS12;SFRS12	no	no	no
cg24321347	0.033	19	2290024	Island	TRUE	LINGO3	no	no	no
cg24838010	0.033	17	78194695	Island	TRUE	SLC26A11;SLC26A11;SLC26A11;SGSH;SLC26A11	no	no	no
cg25174338	0.033	8	25107121		TRUE	DOCK5	no	no	no
cg25320780	0.033	1	110933345		TRUE	SLC16A4	no	no	no
cg25715588	0.033	5	138264850		NA	CTNNA1;CTNNA1;CTNNA1;CTNNA1;CTNNA1	no	no	no
cg26122975	0.033	12	94919997		NA		no	no	no
cg26456719	0.033	5	95902904		NA	LOC101929710	no	no	no
cg26537478	0.033	2	66668012		TRUE	MEIS1	no	no	no
cg26664137	0.033	1	225887963		NA		no	no	no
cg27226949	0.033	13	107187177	Island	TRUE	EFNB2	no	no	no
cg27275523	0.033	13	77461098	Island	TRUE	KCTD12	no	no	no
cg00774100	0.032	6	31465369	N_Shore	TRUE	MICB	no	no	no
cg00973944	0.032	4	77694027		TRUE	SHROOM3	no	no	no
cg01181259	0.032	5	1856259	N_Shore	TRUE		no	no	no
cg01289544	0.032	2	27887409	Island	TRUE	SUPT7L;SLC4A1AP	no	no	no
cg01899620	0.032	13	113689422	S_Shore	TRUE	MCF2L;MCF2L	no	no	no
cg02870855	0.032	5	116040655		NA		no	no	no
cg05570258	0.032	7	105662884		TRUE	FLJ23834	no	no	no
cg05799962	0.032	16	31404385		TRUE	ITGAD	no	no	no
cg06482428	0.032	4	21950173	Island	TRUE	KCNIP4	no	no	no
cg06914945	0.032	5	124037002		NA	ZNF608	no	no	no
cg08168609	0.032	12	48906995		NA		no	no	no
cg09976989	0.032	12	29534158	Island	TRUE	ERGIC2	no	no	no
cg10686233	0.032	12	125815816	Island	TRUE	TMEM132B	no	no	no
cg10957702	0.032	9	128060393		NA	GAPVD1;GAPVD1;GAPVD1;GAPVD1	no	no	no
cg11065438	0.032	7	134832432		NA	TMEM140;C7orf49	no	no	no
cg11601967	0.032	7	1886391	S_Shore	TRUE	MAD1L1;MAD1L1;MAD1L1	no	no	no
cg12858212	0.032	16	4451467		NA	CORO7-PAM16;CORO7;CORO7;CORO7	no	no	no
cg12958961	0.032	11	259554		TRUE		no	no	no
cg12968973	0.032	15	90198685	Island	NA	KIF7	no	no	no
cg13249146	0.032	12	132887349	S_Shore	TRUE	GALNT9	no	no	no
cg13261825	0.032	10	98939742		TRUE	SLIT1	no	no	no
cg13343932	0.032	17	76355061	Island	NA	SOCS3;LOC101928674;LOC101928674	no	no	no
cg13377896	0.032	5	98274424		NA		no	no	no
cg13488542	0.032	16	82186317		NA	MPHOSPH6	no	no	no
cg14599154	0.032	1	174768975		NA	RABGAP1L;RABGAP1L	no	no	no
cg14747903	0.032	19	35740509	Island	TRUE	LSR;LSR;LSR	no	no	no
cg15705865	0.032	2	900218		TRUE		no	no	no
cg16338321	0.032	17	48994958		TRUE		no	no	no
cg17802633	0.032	2	68871468	S_Shore	TRUE	PROKR1	no	no	no
cg18424393	0.032	4	163085311		TRUE	FSTL5;FSTL5;FSTL5	no	no	no
cg18595867	0.032	1	47899212	Island	TRUE	MGC12982	no	no	no
cg18608055	0.032	19	1130866		TRUE	SBNO2;SBNO2	no	no	no
cg20424209	0.032	2	162163435	N_Shore	NA	PSMD14	no	no	no
cg22234943	0.032	11	130786575	Island	NA	SNX19;SNX19	no	no	no
cg23043844	0.032	15	40747467		NA	BAHD1;BAHD1;BAHD1	no	no	no
cg23059946	0.032	2	217500594	S_Shore	TRUE	IGFBP2	no	no	no
cg24205332	0.032	11	130298700	S_Shore	TRUE	ADAMTS8	no	no	no
cg25759087	0.032	1	33257568		NA	YARS	no	no	no
cg25936876	0.032	8	6484687		TRUE	MCPH1	no	no	no
cg26577738	0.032	11	8985377	N_Shore	TRUE	TMEM9B	no	no	no
cg26587188	0.032	13	28712535	Island	NA	PAN3-AS1;PAN3	no	no	no
cg00404400	0.031	3	186078568	N_Shore	TRUE	DGKG;DGKG;DGKG	no	no	no
cg00841988	0.031	14	100204153	Island	TRUE		no	no	no
cg01725608	0.031	7	120969666	Island	TRUE	WNT16;WNT16	no	no	no
cg02070549	0.031	17	35285303		NA		no	no	no
cg02443062	0.031	6	35436159	Island	TRUE	RPL10A	no	no	no
cg03006549	0.031	9	22009648	S_Shore	NA	CDKN2B;CDKN2B;CDKN2B-AS1;CDKN2B-AS1;CDKN2B-AS1;CDKN2B-AS1;CDKN2B-AS1;CDKN2B-AS1;CDKN2B-AS1;CDKN2B-AS1;CDKN2B-AS1;CDKN2B-AS1;CDKN2B-AS1;CDKN2B-AS1;CDKN2B-AS1;CDKN2B-AS1	no	no	no
cg03663120	0.031	7	2284600	S_Shelf	TRUE	NUDT1;NUDT1;NUDT1;NUDT1;NUDT1;NUDT1;NUDT1	no	no	no
cg03850460	0.031	1	117667237	S_Shelf	TRUE		no	no	no
cg03958866	0.031	3	17072284		NA	PLCL2;PLCL2	no	no	no
cg04545963	0.031	14	35872393	N_Shore	TRUE	NFKBIA	no	no	no
cg05846056	0.031	1	59762542	Island	TRUE	FGGY;FGGY	no	no	no
cg05909566	0.031	2	114488423		NA	SLC35F5;SLC35F5	no	no	no
cg06120313	0.031	11	3174092		TRUE	OSBPL5;OSBPL5;OSBPL5	no	no	no
cg06590513	0.031	6	94127664	Island	TRUE	EPHA7	no	no	no
cg06642941	0.031	16	48643813	Island	TRUE	N4BP1	no	no	no
cg06692975	0.031	7	15727835		NA	MEOX2-AS1	no	no	no
cg06894600	0.031	9	99449161	Island	NA		no	no	no
cg07915282	0.031	12	65003120	N_Shore	TRUE	RASSF3	no	no	no
cg07925282	0.031	7	116164950	Island	TRUE	CAV1;CAV1	no	no	no
cg08228439	0.031	12	113903973	Island	TRUE	LHX5	no	no	no
cg08843134	0.031	16	2301653	Island	TRUE	DCI	no	no	no
cg08965235	0.031	11	65325158	Island	TRUE	LTBP3;LTBP3;LTBP3;LTBP3	no	yes	no
cg10282902	0.031	2	85133082	Island	TRUE	TMSB10	no	no	no
cg10432586	0.031	11	45084658		NA		no	no	no
cg11415687	0.031	17	4806623	S_Shore	NA	CHRNE	no	no	no
cg11813056	0.031	15	58520121		NA		no	no	no
cg11851953	0.031	17	7900603		NA		no	no	no
cg11864574	0.031	10	22635028	S_Shore	TRUE	SPAG6;SPAG6	no	yes	no
cg13081156	0.031	5	134280996		NA	PCBD2	no	no	no
cg13343687	0.031	3	49843809	S_Shelf	TRUE	UBA7	no	no	no
cg13403462	0.031	20	32256071	S_Shore	TRUE	NECAB3;NECAB3;C20orf134;C20orf134	no	no	no
cg14266527	0.031	4	151501298	Island	TRUE	LRBA	no	no	no
cg14389924	0.031	17	4606729	N_Shore	TRUE	PELP1	no	no	no
cg14693893	0.031	14	102430593	N_Shore	TRUE	DYNC1H1	no	no	no
cg15042150	0.031	19	18654681	S_Shore	TRUE	FKBP8	no	no	no
cg15375321	0.031	18	74496335	N_Shelf	TRUE		no	no	no
cg15505219	0.031	14	61858317		TRUE	PRKCH	no	no	no
cg16938744	0.031	11	43577554		NA		no	no	no
cg17146950	0.031	8	132916069	N_Shore	TRUE	EFR3A	no	no	no
cg17379860	0.031	11	61159602	N_Shore	TRUE	TMEM216	no	no	no
cg17960140	0.031	12	6727305	N_Shore	NA		no	no	no
cg18076651	0.031	12	53625605	N_Shore	TRUE	RARG	no	no	no
cg18280057	0.031	8	125741158	Island	TRUE	MTSS1	no	no	no
cg18344063	0.031	12	87232511		TRUE	MGAT4C;MGAT4C	no	no	no
cg18738581	0.031	3	9944183		TRUE	IL17RE;IL17RE;IL17RE	no	no	no
cg19402991	0.031	2	164204915	Island	TRUE		no	no	no
cg21085035	0.031	17	6555584	Island	TRUE	MED31;C17orf100	no	no	no
cg21178125	0.031	15	59321622		NA	RNF111;RNF111;RNF111;RNF111	no	no	no
cg22320071	0.031	1	155879918		NA	RIT1;RIT1;RIT1	no	no	no
cg22525001	0.031	20	46432232		NA		no	no	no
cg22757391	0.031	4	1166270	Island	TRUE	LOC100130872-SPON2;SPON2;SPON2	no	no	no
cg24045399	0.031	12	6876713	Island	NA	PTMS	no	no	no
cg24325204	0.031	19	1446349	Island	TRUE		no	no	no
cg25151916	0.031	17	7197432	Island	TRUE	YBX2	no	no	no
cg26077108	0.031	17	36905415	Island	NA	PCGF2	no	no	no
cg27156359	0.031	12	104443742		TRUE	GLT8D2;GLT8D2	no	no	no
cg01475958	0.03	11	6639933		NA	TPP1	no	no	no
cg01862363	0.03	17	8928028	S_Shore	TRUE	NTN1	no	no	no
cg01994425	0.03	14	60338009	S_Shore	NA	RTN1	no	no	no
cg02278646	0.03	12	45608691	N_Shore	TRUE	ANO6;ANO6;PLEKHA9;ANO6	no	no	no
cg03099144	0.03	6	125323425		TRUE	RNF217	no	no	no
cg03532908	0.03	18	56737983		NA		no	no	no
cg03732617	0.03	14	20343053		NA	OR4K2	no	no	no
cg04010123	0.03	9	128023785	N_Shore	NA	GAPVD1;GAPVD1;GAPVD1	no	no	no
cg04021674	0.03	2	111878760	Island	TRUE	BCL2L11;BCL2L11;BCL2L11;BCL2L11;BCL2L11;BCL2L11	no	no	no
cg04332373	0.03	4	15779642	N_Shore	TRUE	CD38	no	no	no
cg06283270	0.03	15	93353066	Island	TRUE		no	no	no
cg06293395	0.03	16	1193136		TRUE		no	no	no
cg06557618	0.03	19	22809024	S_Shelf	TRUE		no	no	no
cg06753439	0.03	6	33245488	Island	TRUE	B3GALT4	no	no	no
cg07349094	0.03	2	100759014		TRUE	AFF3;AFF3	no	no	no
cg07802625	0.03	1	32281665		TRUE	SPOCD1	no	no	no
cg08151623	0.03	16	3242737	Island	TRUE		no	no	no
cg08306740	0.03	12	2903463	Island	NA	FKBP4	no	no	no
cg08326410	0.03	19	55314884		TRUE	KIR2DL4;KIR2DL4;KIR2DL4	no	no	no
cg08682687	0.03	6	64093976		NA		no	no	no
cg08747591	0.03	11	789928	Island	TRUE	CEND1	no	no	no
cg08942720	0.03	12	39836285	Island	TRUE	KIF21A	no	no	no
cg09430344	0.03	16	27237355		NA	NSMCE1	no	no	no
cg09825979	0.03	7	27179432	Island	TRUE		no	no	no
cg09974063	0.03	11	105806773		TRUE	GRIA4;GRIA4	no	no	no
cg09999984	0.03	13	76032565		TRUE	TBC1D4	no	no	no
cg10112265	0.03	11	391408	N_Shelf	TRUE		no	no	no
cg10575026	0.03	11	94886618	S_Shore	NA	LOC101929295	no	no	no
cg10738648	0.03	12	110888857	S_Shore	TRUE	ARPC3	no	no	no
cg11656478	0.03	2	38297759	N_Shelf	TRUE	CYP1B1	no	no	no
cg11770223	0.03	5	75817519		NA	IQGAP2	no	no	no
cg11846315	0.03	9	35647073	Island	TRUE		no	no	no
cg12417549	0.03	4	70697416		TRUE		no	no	no
cg12849528	0.03	2	234180471		NA	ATG16L1;ATG16L1;ATG16L1;ATG16L1;ATG16L1	no	no	no
cg13455434	0.03	8	30243930	S_Shore	TRUE	RBPMS;RBPMS;RBPMS;RBPMS	no	no	no
cg14280680	0.03	6	90299752		NA	ANKRD6;ANKRD6;ANKRD6;ANKRD6;ANKRD6	no	no	no
cg14541801	0.03	5	40437301		TRUE		no	no	no
[truncated: 767,140 more rows]
