# Supplementary material for: Stability selection enhances feature selection and enables accurate prediction of gestational age using only five DNA methylation sites
Source: Clin Epigenetics. 2023 Jul 13;15:114. doi: 10.1186/s13148-023-01528-3 (PMC10339624; doi:10.1186/s13148-023-01528-3)
Supplement: Supplementary file 3 — Additional file 3. Complete output of the stability selection analyses in the training set. [file 13148_2023_1528_MOESM3_ESM.csv]

CpG_ID	selection_probability	chromosome	genomic_coordinates	relation_to_CpG_island	present_on_450k	Gene_Illumina
cg04347477	0.999	12	125002007	Island	TRUE	NCOR2;NCOR2
cg18183624	0.993	17	47076904	S_Shore	TRUE	IGF2BP1;IGF2BP1
cg02567958	0.951	22	37962818	Island	TRUE	CDC42EP1
cg00840791	0.916	19	16453259		NA
cg11387576	0.904	9	18260848		NA
cg21180953	0.895	18	42489607		NA	SETBP1
cg20320200	0.858	1	217030433		TRUE	ESRRG;ESRRG;ESRRG
cg11579708	0.852	10	13142679	S_Shore	NA	CCDC3;OPTN;OPTN;OPTN;OPTN
cg08503814	0.848	1	44232216		NA	ST3GAL3;ST3GAL3;ST3GAL3;ST3GAL3;ST3GAL3;ST3GAL3;ST3GAL3;ST3GAL3;ST3GAL3;ST3GAL3;ST3GAL3;ST3GAL3;ST3GAL3;ST3GAL3;ST3GAL3;ST3GAL3;ST3GAL3;ST3GAL3;ST3GAL3;ST3GAL3;ST3GAL3;ST3GAL3;ST3GAL3;ST3GAL3;ST3GAL3
cg25975961	0.829	7	150600818		NA
cg12999267	0.812	12	94376970		TRUE
cg07749613	0.81	2	97073539		TRUE
cg00859792	0.807	6	10556069		NA	GCNT2;GCNT2;GCNT2
cg15393909	0.787	3	111852242		NA	GCSAM;GCSAM;GCSAM
cg16330893	0.78	8	118662804		TRUE
cg01840333	0.756	6	26225767	Island	TRUE	HIST1H3E
cg12434132	0.749	2	25268065	S_Shelf	NA	EFR3B
cg01833485	0.731	1	216860692		TRUE	ESRRG;ESRRG;ESRRG;ESRRG;ESRRG
cg07738730	0.7	17	47077165	S_Shore	TRUE	IGF2BP1;IGF2BP1
cg05704547	0.688	3	60067722		NA	FHIT;FHIT
cg09709426	0.684	3	45911521		NA	LZTFL1;LZTFL1
cg12542255	0.684	19	45976195	Island	TRUE	FOSB;FOSB
cg04956801	0.674	10	21798341	Island	TRUE
cg04048912	0.673	11	119212363	S_Shore	NA	C1QTNF5;C1QTNF5;MFRP
cg06571939	0.668	22	50701233	S_Shore	NA	MAPK12;MAPK12
cg07533333	0.661	15	59793834		NA	FAM81A
cg25563198	0.652	6	35696726	S_Shore	NA	FKBP5;LOC285847
cg21842274	0.642	5	76248637	N_Shore	TRUE	CRHBP
cg17180779	0.632	5	32100172		NA	PDZD2
cg06046912	0.625	2	55747633	S_Shore	TRUE	CCDC104
cg00889363	0.601	2	206255841		TRUE	PARD3B;PARD3B;PARD3B
cg16364693	0.597	20	36024650		NA	SRC;SRC
cg20593464	0.583	11	63304928		NA	RARRES3
cg16348385	0.58	16	30106822	N_Shore	TRUE	YPEL3;YPEL3;YPEL3
cg03540917	0.577	4	57686587	N_Shore	NA	SPINK2;SPINK2;SPINK2;SPINK2;SPINK2;SPINK2;SPINK2;SPINK2;SPINK2
cg08658892	0.576	20	56256437		NA	PMEPA1;PMEPA1;PMEPA1;PMEPA1;PMEPA1
cg19042340	0.572	10	14647154	S_Shore	TRUE	FAM107B
cg12681972	0.552	6	26225299	N_Shore	NA	HIST1H3E
cg06791771	0.537	18	9117620		NA	NDUFV2
cg04145624	0.531	7	1545534	S_Shore	NA
cg17010309	0.528	8	48265853		NA	SPIDR;SPIDR;SPIDR;SPIDR
cg10906834	0.522	19	42647540		NA
cg07816074	0.514	4	8201560		TRUE	SH3TC1
cg23825231	0.513	17	45054460	N_Shore	TRUE
cg16244770	0.509	22	22007154	S_Shore	TRUE	MIR130B;MIR301B
cg00153101	0.508	1	2431753	N_Shore	TRUE	PLCH2
cg10714639	0.502	19	1075104	S_Shore	TRUE	HMHA1
cg00519208	0.499	1	93258319		TRUE	EVI5
cg11436362	0.483	11	67053929	S_Shore	TRUE	ADRBK1
cg01820962	0.48	6	116511817		TRUE	NT5DC1
cg19636666	0.479	6	76234306		NA
cg02324006	0.467	19	1080034	Island	TRUE	HMHA1
cg17307655	0.464	9	117214672		NA	DFNB31;DFNB31;DFNB31
cg13641317	0.463	3	127255552		TRUE
cg13733403	0.461	19	6528291	N_Shelf	TRUE
cg11118147	0.451	1	175178551		NA
cg23385718	0.448	7	18127029	S_Shore	TRUE
cg24425881	0.448	14	24821435		NA
cg17007107	0.446	4	82495213		NA
cg13553997	0.439	6	42161424		TRUE	GUCA1B
cg20119404	0.439	18	57069690		NA
cg24387542	0.437	17	20370597		TRUE	LGALS9B
cg13018699	0.431	4	80827973		NA	ANTXR2;ANTXR2;ANTXR2
cg15667296	0.431	4	84140666		NA
cg17039461	0.429	7	641283	N_Shelf	NA	LOC101926963;PRKAR1B;PRKAR1B;PRKAR1B;PRKAR1B;PRKAR1B;PRKAR1B
cg12840248	0.42	6	32908718		TRUE	HLA-DMB;HLA-DMB
cg01586351	0.413	5	80302883		NA	RASGRF2
cg01837113	0.41	6	28412139		TRUE	ZSCAN23
cg25117875	0.404	12	14413581		TRUE
cg08335767	0.402	6	34206495	S_Shore	TRUE	HMGA1;HMGA1;HMGA1;HMGA1;HMGA1;HMGA1
cg09219813	0.397	3	152017017		TRUE	MBNL1;MBNL1;MBNL1;MBNL1;MBNL1;MBNL1;MBNL1
cg20734092	0.394	10	22546132	S_Shelf	NA	LOC100130992
cg00458681	0.392	22	19010419		TRUE	DGCR10
cg13136655	0.391	6	149806131		TRUE	ZC3H12D;ZC3H12D
cg24504423	0.39	1	94374268	N_Shore	TRUE	GCLM
cg19748455	0.389	17	76274856		NA	LOC100996291
cg08943494	0.388	11	36422615		TRUE	PRR5L;PRR5L;PRR5L;PRR5L;PRR5L
cg13687834	0.388	10	3514783		TRUE
cg21707172	0.388	6	155537944	N_Shelf	TRUE	TIAM2;TIAM2
cg13066703	0.387	1	211526705		TRUE	TRAF5;TRAF5;TRAF5
cg07774938	0.385	9	100069906	Island	NA	CCDC180;LOC100499484-C9ORF174;LOC100499484-C9ORF174;LOC100499484-C9ORF174
cg13224583	0.385	1	156883745		TRUE	PEAR1
cg20301308	0.38	1	65534742	S_Shore	TRUE
cg05135499	0.376	10	21798698	Island	TRUE
cg15134801	0.374	5	60138838	N_Shore	TRUE	ELOVL7;ELOVL7
cg02591428	0.373	3	140719095		NA
cg19672145	0.372	2	65571891		TRUE	SPRED2;SPRED2
cg18875496	0.37	17	55338456		TRUE	MSI2;MSI2
cg27596513	0.366	5	66391438		NA	MAST4;MAST4;MAST4;MAST4;MAST4;MAST4;MAST4;MAST4;MAST4;MAST4
cg14568422	0.365	18	53069269		NA	TCF4;TCF4;TCF4;TCF4;TCF4;TCF4;TCF4;TCF4;TCF4;TCF4;TCF4
cg20816447	0.363	4	15480781		TRUE	CC2D2A;CC2D2A;CC2D2A
cg12121075	0.362	12	121615201		TRUE	P2RX7
cg17868687	0.362	2	242197976		TRUE	HDLBP;HDLBP
cg10511758	0.361	4	2817055	N_Shelf	TRUE	SH3BP2;SH3BP2
cg03337084	0.36	6	31646061	N_Shelf	TRUE	LY6G5C
cg04396567	0.358	7	69289519		NA	AUTS2;AUTS2;AUTS2
cg01307684	0.357	4	80886143	Island	TRUE	ANTXR2
cg08889996	0.354	9	98846713		NA	LOC158435
cg21048168	0.353	7	138458827		TRUE	ATP6V0A4;ATP6V0A4;ATP6V0A4
cg05612654	0.35	6	2375895		TRUE
cg10593758	0.349	5	76248743	N_Shore	NA	CRHBP;CRHBP
cg14483137	0.345	12	12837495		NA	GPR19
cg10185424	0.342	5	66478491		TRUE	CD180
cg24741609	0.342	1	54122060		TRUE	GLIS1
cg11681959	0.338	20	43374369	Island	TRUE	KCNK15
cg12701018	0.33	1	1144005	N_Shore	NA
cg25592206	0.33	1	51439348	N_Shelf	TRUE	CDKN2C;CDKN2C
cg19956914	0.329	7	56147257		TRUE	SUMF2;SUMF2;SUMF2;SUMF2;SUMF2
cg14973857	0.328	6	88509429		NA	LOC101928911
cg26092675	0.327	6	26225258	N_Shore	TRUE	HIST1H3E
cg11354105	0.326	2	25475805	Island	TRUE	DNMT3A;DNMT3A;DNMT3A
cg03008707	0.324	4	96468962	N_Shore	TRUE	UNC5C
cg22402378	0.324	2	107449852		NA	ST6GAL2;ST6GAL2;ST6GAL2
cg16236263	0.321	6	32908605		TRUE	HLA-DMB;HLA-DMB
cg00715820	0.32	5	132203027	S_Shore	NA	UQCRQ;GDF9;GDF9;GDF9;GDF9;GDF9
cg10682154	0.32	6	134561914		NA	SGK1
cg11357800	0.318	15	22509333		NA
cg12103219	0.315	19	30165308	Island	TRUE	PLEKHF1
cg20184247	0.314	17	46672052	N_Shore	TRUE	LOC404266;LOC404266;LOC404266;HOXB5;LOC404266;LOC404266
cg04035828	0.313	16	12405425		TRUE	SNX29
cg11390982	0.31	7	1462773	S_Shore	NA
cg21222426	0.309	9	20339790		TRUE
cg25316749	0.308	11	111169284	N_Shore	TRUE	C11orf93;C11orf92
cg03644845	0.304	4	111437428		NA	ENPEP
cg16545105	0.301	5	76248749	N_Shore	TRUE	CRHBP;CRHBP
cg16912563	0.299	10	77157423	Island	TRUE
cg17162024	0.297	8	53478454	Island	TRUE	FAM150A
cg20091414	0.297	5	165057440		NA
cg21155834	0.296	2	149282209		TRUE
cg01368219	0.294	3	54999791		TRUE	CACNA2D3
cg14616353	0.294	3	151917645		NA
cg08326019	0.289	19	11472261	Island	TRUE	LPPR2;LPPR2
cg04275695	0.288	6	149806273		TRUE	ZC3H12D
cg13125822	0.286	10	121061302		NA	GRK5
cg09968461	0.284	2	40370829		TRUE	SLC8A1;SLC8A1;SLC8A1;SLC8A1
cg26511321	0.284	7	27196790	N_Shore	TRUE	HOXA7
cg06205349	0.282	2	6921446		NA
cg11352146	0.281	11	65192550	S_Shore	TRUE	NEAT1
cg23009865	0.281	15	65615447		NA
cg01270709	0.278	11	57519364	N_Shore	TRUE	BTBD18
cg12127706	0.278	11	70261959		TRUE	CTTN;CTTN
cg24460126	0.278	1	179713828	Island	TRUE	FAM163A
cg17244485	0.276	2	103443515		TRUE
cg22176709	0.276	3	193859889	S_Shore	TRUE
cg22547069	0.271	19	14477642		NA
cg26701500	0.271	20	36024614		NA	SRC;SRC
cg05877497	0.266	2	66667946		TRUE	MEIS1
cg20563072	0.266	11	48030718		NA	PTPRJ;PTPRJ
cg15457981	0.264	20	61447276	N_Shore	TRUE	COL9A3
cg06900004	0.26	3	23985575	N_Shore	NA	NR1D2;NR1D2
cg04753874	0.257	12	122442856		NA
cg16081285	0.257	2	166430542		NA	CSRNP3;CSRNP3
cg25503136	0.257	1	167428923	S_Shelf	NA	CD247;CD247
cg17479840	0.256	17	9863061		TRUE	GAS7;GAS7;GAS7;GAS7
cg23948843	0.256	2	164204752	Island	TRUE
cg09000832	0.254	13	50703589	N_Shore	TRUE
cg04040095	0.252	4	156680007	N_Shore	TRUE	GUCY1B3
cg07264048	0.252	6	10556326		TRUE	GCNT2;GCNT2;GCNT2
cg21577836	0.25	1	175568710	Island	TRUE	TNR
cg20976026	0.246	22	50740298	S_Shore	NA	PLXNB2
cg00883027	0.245	9	5455361		NA	CD274;CD274;CD274
cg14221149	0.245	12	1740390	S_Shore	NA	WNT5B;WNT5B
cg11834152	0.243	3	51063126		NA	DOCK3
cg18747571	0.242	18	48680151		NA
cg27518892	0.237	16	57566936	N_Shelf	TRUE	CCDC102A
cg18844118	0.234	7	26191489	N_Shore	TRUE	NFE2L3
cg26881761	0.234	1	47698493	S_Shore	TRUE
cg02423574	0.233	11	119066560		TRUE	CCDC153;CCDC153
cg11670060	0.232	5	145316416	S_Shore	TRUE	SH3RF2
cg01414772	0.23	4	187002764		NA	TLR3
cg02798280	0.229	19	39087135	Island	TRUE	MAP4K1;MAP4K1
cg06143732	0.229	7	129912803		TRUE	CPA2
cg27645294	0.226	17	21795257		TRUE
cg03619472	0.224	16	56486263	S_Shore	TRUE	OGFOD1;NUDT21
cg25225763	0.224	2	190075588		NA
cg04685228	0.222	5	172462626		TRUE
cg08452338	0.222	3	149271990		TRUE	WWTR1;WWTR1;WWTR1
cg22180580	0.222	6	138867046		TRUE	NHSL1
cg06029700	0.221	12	6473311	Island	TRUE	SCNN1A;SCNN1A;SCNN1A
cg22323744	0.221	5	76248711	N_Shore	NA	CRHBP;CRHBP
cg01281797	0.22	1	151138249		TRUE	LYSMD1;SCNM1;LYSMD1;LYSMD1
cg27106909	0.22	16	30106897	N_Shore	TRUE	YPEL3;YPEL3;YPEL3
cg15165154	0.219	5	139041014	Island	TRUE	CXXC5
cg06902698	0.218	1	151137676		TRUE	SCNM1;LYSMD1;LYSMD1
cg09405083	0.217	10	104536121		TRUE	C10orf26;C10orf26;C10orf26
cg09947985	0.217	12	10023092		NA	CLEC2B
cg24030880	0.216	9	99019237		NA	HSD17B3
cg27507960	0.215	6	26225246	N_Shore	NA	HIST1H3E
cg17927824	0.214	5	116929992		NA
cg08441803	0.212	17	46388390		TRUE	SKAP1;SKAP1
cg03773820	0.209	8	6264959	S_Shore	TRUE	MCPH1
cg14292619	0.208	12	75784617	N_Shore	TRUE	GLIPR1L2
cg00476243	0.207	7	150023	Island	TRUE
cg25649039	0.203	17	64335475		TRUE	PRKCA
cg01562603	0.201	15	31657070		NA	KLF13;KLF13
cg19965589	0.201	15	52043121	N_Shore	TRUE	TMOD2;TMOD2;LYSMD2
cg22578433	0.201	6	42017354	N_Shore	TRUE	CCND3;TAF8;CCND3
cg16783571	0.2	6	74064594	S_Shore	TRUE	DPPA5
cg22796593	0.2	10	105836777		TRUE	COL17A1
cg09292826	0.199	1	45274032	S_Shore	NA	TCTEX1D4;BTBD19
cg08004525	0.198	13	50703549	N_Shore	TRUE
cg07904475	0.197	4	151500931	Island	TRUE	LRBA
cg15711727	0.197	1	46632465	N_Shore	TRUE
cg14976447	0.196	8	24151874		TRUE	ADAM28;ADAM28
cg02405476	0.195	20	44441818	S_Shore	TRUE	UBE2C;UBE2C;UBE2C;UBE2C;UBE2C;UBE2C;UBE2C;UBE2C
cg02505192	0.195	8	19204342		NA	SH2D4A;SH2D4A;SH2D4A
cg03640051	0.195	4	42657689	N_Shore	TRUE	ATP8A1;ATP8A1
cg22324029	0.195	6	32908466		TRUE	HLA-DMB
cg01604380	0.194	14	60336292	N_Shore	TRUE	RTN1
cg15787438	0.194	2	161992907		NA	TANK;TANK
cg11343525	0.193	5	52332662		NA	ITGA2;ITGA2;ITGA2;ITGA2;ITGA2;ITGA2
cg01091117	0.192	5	40682333	S_Shore	TRUE	PTGER4
cg13445575	0.192	20	31154252		NA	NOL4L
cg15655766	0.192	19	51891536		NA	LIM2;LIM2
cg17221788	0.192	8	958651	S_Shore	NA	ERICH1-AS1
cg00814985	0.191	13	114801132	N_Shelf	TRUE	RASA3
cg15377518	0.191	2	145278113	N_Shelf	TRUE	ZEB2;ZEB2;ZEB2
cg00241626	0.189	18	77731847		NA
cg00735586	0.188	1	1711716	N_Shore	NA	NADK;NADK
cg04761991	0.188	20	36772847		NA	TGM2;TGM2
cg25150953	0.188	4	41540229		TRUE	LIMCH1;LIMCH1;LIMCH1
cg00986162	0.187	11	77147022		NA	PAK1;PAK1
cg14958032	0.186	1	1711661	N_Shore	NA	NADK;NADK
cg22582025	0.186	9	7799690	Island	TRUE	C9orf123
cg27472731	0.186	5	107718716	S_Shore	NA	FBXL17
cg20533893	0.184	6	70576030	N_Shore	NA	COL19A1
cg03466780	0.183	9	140247365	N_Shore	TRUE	EXD3
cg07922606	0.183	6	26225389	Island	TRUE	HIST1H3E
cg16246545	0.181	1	120255941	S_Shore	TRUE	PHGDH
cg23649379	0.181	19	17337867	Island	TRUE	OCEL1
cg02056098	0.18	2	167233372	S_Shore	TRUE	SCN9A
cg15035133	0.18	22	37962637	Island	TRUE	CDC42EP1
cg09476997	0.178	16	2087932	N_Shore	TRUE	SLC9A3R2;SLC9A3R2
cg11673295	0.178	15	76515853		NA	ETFA;ETFA
cg17310653	0.178	1	67195311		NA	SGIP1;SGIP1
cg14010720	0.177	20	62168878	S_Shore	TRUE	PTK6
cg16745933	0.176	11	58952423		NA	DTX4;DTX4
cg21395123	0.176	4	89978388		NA	FAM13A
cg01635555	0.175	16	73101264	S_Shore	TRUE
cg11471559	0.175	20	37529715		NA	PPP1R16B;PPP1R16B
cg27294582	0.175	17	46692454	S_Shore	TRUE	HOXB8
cg03729251	0.173	4	151501035	Island	TRUE	LRBA
cg07745674	0.173	8	124171207	N_Shore	TRUE
cg23479191	0.173	10	54338992		TRUE
cg24718903	0.173	19	50138797		TRUE	RRAS
cg27594116	0.173	9	100069897	Island	NA	CCDC180;LOC100499484-C9ORF174;LOC100499484-C9ORF174;LOC100499484-C9ORF174
cg04697265	0.172	11	130683700		TRUE
cg04708340	0.172	19	5622366	Island	TRUE	SAFB;SAFB2
cg14276580	0.172	13	40527020		TRUE
cg10664582	0.171	13	110417093		NA	IRS2
cg05372396	0.17	2	10540862		NA	HPCAL1;HPCAL1;HPCAL1;HPCAL1;HPCAL1
cg00052692	0.169	12	122442863		NA
cg02470690	0.169	6	27839548	N_Shore	TRUE
cg03135704	0.169	11	5712109		NA	TRIM22;TRIM22
cg04340651	0.168	15	93617080	Island	TRUE	RGMA;RGMA;RGMA;RGMA;RGMA;RGMA;RGMA
cg18764943	0.167	22	20905556		NA	MED15;MED15;MED15;MED15;MED15;MED15
cg18365406	0.166	19	11472110	Island	TRUE	LPPR2;LPPR2
cg10316457	0.165	7	33374063		NA	BBS9;BBS9;BBS9;BBS9
cg20294319	0.165	13	47253842		TRUE	LRCH1;LRCH1;LRCH1
cg02921623	0.164	10	105250537	N_Shelf	TRUE
cg16594273	0.164	16	58131312		TRUE
cg21200656	0.163	20	21378072	Island	TRUE	NKX2-4
cg02692977	0.162	2	153046582		NA
cg12149665	0.162	14	24821473		NA
cg11237948	0.161	19	45976488	S_Shore	TRUE	FOSB;FOSB
cg17990279	0.16	1	221509312		NA	C1orf140
cg03590668	0.159	16	1660113	Island	TRUE	IFT140
cg05037640	0.159	6	26225407	Island	NA	HIST1H3E
cg05258935	0.159	19	39086923	Island	TRUE	MAP4K1;MAP4K1
cg10039268	0.159	1	198189716		NA	NEK7
cg27364766	0.159	7	22705331	Island	TRUE
cg20713639	0.157	11	65185684	N_Shelf	TRUE
cg22044634	0.157	2	155446859		NA
cg00314427	0.156	19	45976120	Island	TRUE	FOSB;FOSB
cg11062056	0.155	12	52249852		TRUE
cg16188532	0.155	13	47471090		TRUE	HTR2A;HTR2A;HTR2A;HTR2A
cg24188797	0.155	4	156680013	N_Shore	NA	GUCY1B3;GUCY1B3;GUCY1B3;GUCY1B3;GUCY1B3;GUCY1B3
cg17236668	0.154	7	933891	N_Shore	TRUE	C7orf20
cg17451677	0.154	10	12887270		TRUE
cg08044269	0.153	1	217113456		NA	ESRRG;ESRRG;ESRRG;ESRRG;ESRRG;ESRRG;ESRRG;ESRRG;ESRRG;ESRRG;ESRRG
cg14827056	0.153	8	141550539		TRUE	EIF2C2;EIF2C2
cg18339718	0.153	19	12759034	Island	TRUE	MAN2B1
cg24470588	0.153	1	169677540		NA	SELL;SELL;SELL
cg08457514	0.152	1	61803736		TRUE	NFIA;NFIA;NFIA;NFIA
cg20225570	0.152	11	64013441	N_Shore	NA	PPP1R14B
cg23664708	0.152	17	80196903	S_Shore	TRUE	SLC16A3;SLC16A3;SLC16A3
cg07746998	0.151	6	152126785	N_Shelf	TRUE	ESR1;ESR1
cg13266323	0.151	11	115204072		NA	CADM1;CADM1;CADM1;CADM1;CADM1
cg13917964	0.151	7	30635712	S_Shore	TRUE	GARS
cg20072448	0.151	11	63304963		NA	RARRES3
cg07804462	0.15	11	67211816		NA	CORO1B;CORO1B
cg21170961	0.15	3	114173706		NA	LOC101929754;ZBTB20;ZBTB20;ZBTB20;ZBTB20;ZBTB20;ZBTB20;ZBTB20
cg02364584	0.149	7	83824971		NA	SEMA3A
cg17410075	0.149	19	10255400	S_Shelf	NA	DNMT1;DNMT1
cg08335389	0.148	12	109554302		TRUE
cg21491587	0.148	20	2361548		TRUE	TGM6
cg25207432	0.147	7	6347542		NA
cg04645050	0.146	16	86603761	S_Shore	TRUE
cg04681525	0.146	9	132145577	Island	TRUE
cg15124455	0.146	1	94312690	Island	NA	BCAR3;BCAR3
cg17375248	0.146	2	66811157	S_Shore	TRUE
cg19001357	0.146	3	16408310		NA	RFTN1
cg23166857	0.146	1	1149501	Island	TRUE	TNFRSF4
cg13521315	0.145	3	129555745		NA	TMCC1;TMCC1
cg22266211	0.145	17	46662371	S_Shelf	TRUE
cg22613317	0.145	11	191787		NA	SCGB1C1;SCGB1C2
cg17900103	0.144	1	20940981		TRUE	CDA
cg06457713	0.142	2	219906116	Island	TRUE	CCDC108;CCDC108
cg10577216	0.142	6	143265045	N_Shore	TRUE	HIVEP2
cg03675083	0.141	3	194064806		TRUE	CPN2
cg07988060	0.141	17	30234789		TRUE
cg07033604	0.14	9	139496919		NA
cg11500779	0.14	9	101807064		NA	COL15A1;COL15A1
cg16087810	0.14	5	178961728	S_Shelf	NA
cg20310907	0.14	8	65831120		NA
cg25738176	0.14	17	3848506	Island	TRUE	ATP2A3;ATP2A3;ATP2A3;ATP2A3;ATP2A3;ATP2A3;ATP2A3
cg00406098	0.139	13	40716180		NA
cg17858880	0.138	7	47576860	Island	TRUE	TNS3
cg20016023	0.138	10	99160130	N_Shore	TRUE	RRP12;RRP12
cg04568559	0.137	4	6262323		NA
cg13412545	0.137	5	172175765	Island	TRUE
cg20484181	0.137	12	32733371		NA	FGD4;FGD4;FGD4;FGD4;FGD4
cg23230445	0.137	6	15496377	N_Shore	NA	JARID2;JARID2;JARID2;JARID2
cg16116203	0.136	12	6876922	Island	TRUE	PTMS
cg04213808	0.135	7	64340443		TRUE
cg25822369	0.135	2	222237362		TRUE
cg12226041	0.134	16	57662099		NA	ADGRG1;ADGRG1;ADGRG1;ADGRG1;ADGRG1;ADGRG1;ADGRG1;ADGRG1;ADGRG1
cg02293222	0.133	17	61576714		NA
cg17083429	0.133	10	89627854	S_Shelf	TRUE	PTEN
cg00711496	0.131	19	50191497	Island	TRUE	C19orf76;PRMT1;PRMT1;PRMT1
cg10867349	0.131	14	88793741	S_Shore	TRUE	KCNK10
cg17477052	0.13	10	71596731		TRUE	COL13A1;COL13A1;COL13A1;COL13A1;COL13A1;COL13A1;COL13A1;COL13A1;COL13A1;COL13A1;COL13A1;COL13A1;COL13A1;COL13A1;COL13A1;COL13A1;COL13A1;COL13A1;COL13A1;COL13A1
cg20411278	0.13	17	45728574	S_Shore	NA	KPNB1;KPNB1;KPNB1
cg00257455	0.129	1	65530538	N_Shore	TRUE
cg03297901	0.129	17	76117767		TRUE	TMC6;TMC6
cg07077735	0.129	16	70494709		TRUE	FUK
cg15171911	0.129	18	53068921		TRUE	TCF4;TCF4
cg15335617	0.129	7	25695815		NA
cg21150327	0.129	12	96889770		NA	CFAP54
cg17918776	0.128	12	10019514		NA	CLEC2B
cg03081563	0.127	7	142903058		NA
cg05247193	0.127	3	101022426		NA	IMPG2
cg22725947	0.127	13	52158432	Island	TRUE	WDFY2
cg00362285	0.126	1	236444212	N_Shore	TRUE	ERO1LB
cg14095299	0.126	17	73149526	N_Shore	NA	HN1;HN1;HN1;HN1;HN1;HN1;HN1;HN1
cg21223656	0.126	10	15873568		NA	FAM188A
cg08217163	0.125	2	66809959	S_Shore	TRUE
cg21901307	0.125	11	14665019	N_Shore	TRUE	PDE3B;PSMA1;PSMA1
cg00277898	0.124	6	31745181		TRUE	C6orf27
cg10165543	0.123	3	123996394		NA	KALRN;KALRN
cg10780318	0.123	6	35704149		TRUE	LOC285847;C6orf81
cg12140144	0.123	1	2984275	Island	TRUE	FLJ42875;PRDM16;FLJ42875;PRDM16
cg14107488	0.123	4	7033722		TRUE	TBC1D14;TBC1D14;TBC1D14
cg18538093	0.123	9	134410273	S_Shelf	NA
cg18645861	0.123	1	160509568		NA
cg24382141	0.123	16	67944348	S_Shore	NA	PSKH1
cg26077811	0.123	11	119232263	N_Shelf	TRUE	USP2;USP2
cg26528000	0.123	9	100069633	N_Shore	NA	CCDC180;LOC100499484-C9ORF174;LOC100499484-C9ORF174;LOC100499484-C9ORF174
cg20124409	0.122	22	42980637	S_Shelf	TRUE	POLDIP3;POLDIP3
cg02068351	0.121	6	132832336	N_Shore	TRUE	STX7
cg20229014	0.121	8	134529378		TRUE	ST3GAL1;ST3GAL1
cg20433906	0.121	17	62076318		TRUE	C17orf72
cg27498171	0.121	12	32733442		NA	FGD4;FGD4;FGD4;FGD4;FGD4
cg03140118	0.12	1	37939320	N_Shore	TRUE	ZC3H12A
cg07143303	0.12	7	2144767		TRUE	MAD1L1;MAD1L1;MAD1L1
cg07969918	0.12	22	31682909	N_Shelf	TRUE	PIK3IP1;PIK3IP1
cg14568183	0.12	10	23489702	S_Shore	TRUE
cg24863642	0.12	1	161171902	Island	TRUE	NDUFS2;NDUFS2
cg25970575	0.12	4	6010164	S_Shore	TRUE
cg27281791	0.12	8	106636449		TRUE	ZFPM2
cg02264895	0.119	16	31385282	S_Shelf	TRUE	ITGAX
cg02299441	0.119	4	185748087	S_Shore	NA	ACSL1;ACSL1
cg02996583	0.119	8	142237188	Island	TRUE	SLC45A4
cg20707527	0.119	8	105343122	S_Shore	NA
cg22957360	0.119	10	101282572	N_Shore	TRUE
cg27539234	0.119	17	7218945	Island	TRUE	GPS2
cg16002234	0.118	12	67836379		NA
cg24304518	0.118	2	113299015	N_Shore	TRUE	POLR1B;POLR1B
cg00473730	0.117	12	101069491		NA
cg12697325	0.117	17	9862763		TRUE	GAS7;GAS7;GAS7;GAS7;GAS7
cg19049607	0.117	12	12764333	N_Shore	TRUE	CREBL2
cg03487027	0.116	10	77159055	Island	TRUE	ZNF503
cg21709043	0.116	21	45566408		NA
cg02657865	0.115	6	32077744		TRUE	TNXB
cg03830443	0.115	8	106333948	S_Shore	NA	ZFPM2
cg06277849	0.115	4	186316674	N_Shore	TRUE	ANKRD37
cg07599979	0.115	21	38592612	N_Shore	TRUE	DSCR9
cg12685296	0.115	2	232125475		NA	ARMC9;ARMC9;ARMC9
cg15264712	0.115	19	4639988	S_Shore	NA	TNFAIP8L1;TNFAIP8L1
cg19706320	0.115	14	100204528	S_Shore	TRUE
cg20593826	0.115	1	59280370	Island	TRUE
cg21467609	0.115	11	117652831	S_Shore	NA	DSCAML1
cg21741562	0.115	3	87138387	Island	TRUE
cg25335987	0.115	4	151397947		NA	LRBA;LRBA
cg26837192	0.115	2	48813184		TRUE	STON1;STON1-GTF2A1L
cg15044533	0.114	9	128648822		NA	PBX3;PBX3;PBX3;PBX3
cg16061160	0.114	8	60529053		NA
cg18069493	0.114	21	47649776	S_Shore	TRUE	MCM3APAS;LSS;LSS;LSS;LSS
cg04135110	0.113	5	346695	S_Shelf	TRUE	AHRR
cg04308328	0.113	9	96075009		NA	WNK2;WNK2
cg04764187	0.113	2	148703364		NA	ORC4;ORC4;ORC4;ORC4;ORC4;ORC4
cg06869171	0.113	1	155949839	S_Shore	TRUE
cg09927311	0.113	4	90481402		TRUE
cg11755558	0.113	4	122103800		NA	TNIP3;TNIP3
cg22866426	0.112	21	36263347	Island	TRUE	RUNX1
cg22870189	0.112	12	58145316	N_Shore	TRUE	CDK4
cg24647428	0.112	3	100789257		TRUE
cg07105632	0.111	9	95474417	N_Shelf	NA	BICD2;BICD2
cg08239893	0.111	2	52221668		TRUE
cg16724588	0.111	4	6107131	Island	TRUE	JAKMIP1;JAKMIP1
cg23990435	0.111	5	139043443	S_Shelf	TRUE	CXXC5
cg04145134	0.11	14	99697672		TRUE	BCL11B;BCL11B
cg12234768	0.11	2	88862824		NA	LOC101928371;EIF2AK3
cg21732004	0.11	11	422107	S_Shore	TRUE	ANO9
cg23746574	0.11	4	2839781		TRUE	SH3BP2;SH3BP2;SH3BP2;SH3BP2
cg01150497	0.109	1	2120978	N_Shore	NA	FAAP20;FAAP20;FAAP20;FAAP20;FAAP20
cg05980458	0.109	13	41936259		NA	NAA16
cg12711252	0.109	10	101874829	Island	TRUE
cg15317361	0.109	15	44830227	S_Shore	NA	EIF3J-AS1;EIF3J-AS1;EIF3J;EIF3J;EIF3J
cg19710451	0.109	17	46654202	Island	TRUE	HOXB4
cg08121602	0.108	5	95987862		NA
cg00169617	0.107	3	87138700	S_Shore	TRUE
cg09974063	0.107	11	105806773		TRUE	GRIA4;GRIA4
cg21228424	0.107	6	42678314		TRUE	PRPH2
cg26906670	0.107	21	39724728		NA
cg00948111	0.106	18	72550342		NA	ZNF407;ZNF407
cg08690844	0.106	2	179626743		NA	TTN;TTN;TTN;TTN;TTN;TTN;TTN
cg15158890	0.106	6	21662691	N_Shore	NA
cg00746578	0.105	8	37351470		NA	LINC01605
cg00927911	0.105	3	24534677	N_Shore	NA	THRB-AS1;THRB;THRB;THRB;THRB
cg12064202	0.105	6	31038842		TRUE
cg12564453	0.105	16	56995840		TRUE	CETP;CETP
cg13910185	0.105	11	121323832	S_Shore	NA	SORL1
cg23017617	0.105	11	12132795	Island	NA	MICAL2;MICAL2;MICAL2
cg24698211	0.105	5	170877540	N_Shore	TRUE	FGF18
cg02226644	0.104	19	39045673		NA	RYR1;RYR1
cg12496156	0.104	2	218666048		TRUE	TNS1
cg02825483	0.103	7	143580117	N_Shelf	NA	TCAF1;TCAF1;TCAF1
cg03283486	0.103	13	37422671		TRUE	SMAD9;SMAD9
cg06176214	0.103	11	67183445	S_Shore	NA	CARNS1;CARNS1
cg21693060	0.103	1	218204703		NA
cg24544803	0.103	6	29596840	S_Shore	TRUE	GABBR1;GABBR1;GABBR1
cg06395469	0.102	6	27635558		TRUE
cg10734781	0.102	8	19833012		NA
cg10867751	0.102	1	25870981	Island	TRUE	LDLRAP1
cg11501059	0.102	17	38473789	S_Shore	NA	RARA;RARA;RARA
cg14353148	0.102	4	186306032		NA
cg15143809	0.102	11	120208324	S_Shore	TRUE	ARHGEF12
cg20296668	0.102	14	31343697	Island	NA	COCH;COCH
cg21519785	0.102	13	24009028		NA	SACS
cg04802986	0.101	1	202255958		NA	LGR6;LGR6;LGR6
cg07403981	0.101	1	99257932		NA
cg19618483	0.101	5	32711355	Island	TRUE	NPR3
cg20426764	0.101	8	24245359		NA	LOC101929294;ADAMDEC1;ADAMDEC1;ADAMDEC1
cg22225105	0.101	19	39522747	Island	TRUE	FBXO27
cg23754918	0.101	7	2653733		TRUE	IQCE;IQCE
cg00504629	0.1	19	47026472		NA	PPP5D1
cg03617975	0.1	15	49104273	S_Shore	NA	CEP152;CEP152
cg08369401	0.1	14	93119896		NA	RIN3
cg08571362	0.1	7	100224015	N_Shore	TRUE	TFR2
cg25131544	0.1	1	62107624		TRUE
cg08590069	0.099	8	101118899	S_Shore	TRUE	RGS22
cg20724257	0.099	6	32407784		TRUE	HLA-DRA
cg20899078	0.099	3	156272019	N_Shore	NA	SSR3;SSR3;SSR3;SSR3
cg21114669	0.099	14	55028881	N_Shelf	TRUE
cg22129885	0.099	12	9103530	S_Shore	NA	M6PR;M6PR
cg23477774	0.099	5	169235791		TRUE	DOCK2
cg27188807	0.099	19	7719451		NA
cg10186330	0.098	15	39960859		NA	FSIP1
cg10737521	0.098	5	179335243	S_Shore	TRUE	TBC1D9B;TBC1D9B
cg21431856	0.098	2	235906251		TRUE	SH3BP4
cg26362453	0.098	8	847704	N_Shelf	TRUE
cg26543410	0.098	15	69714414		NA	KIF23;KIF23;KIF23
cg03857571	0.097	2	231084305		NA	SP110;SP110;SP110;SP110
cg22693837	0.097	15	81591058		NA	IL16;IL16;IL16
cg16338321	0.096	17	48994958		TRUE
cg25023245	0.096	16	401986		TRUE	AXIN1;AXIN1
cg03497652	0.095	16	4751569		TRUE	ANKS3
cg07338426	0.095	4	139311743		NA	LINC00499
cg16662370	0.095	5	14830500		NA	ANKH
cg19731194	0.095	1	10887875		TRUE
cg22995081	0.095	19	49775578		NA
cg24021452	0.095	6	90272057		NA	ANKRD6;ANKRD6;ANKRD6;ANKRD6;ANKRD6
cg25504557	0.095	14	65822691		NA
cg27226949	0.095	13	107187177	Island	TRUE	EFNB2
cg08686324	0.094	13	115105489		NA
cg11866719	0.094	14	60336433	N_Shore	TRUE	RTN1
cg23210478	0.094	5	158437811		TRUE	EBF1
cg25120444	0.094	7	93465588		TRUE
cg05570258	0.093	7	105662884		TRUE	FLJ23834
cg07562120	0.093	19	1614570	Island	TRUE	TCF3;TCF3
cg08660021	0.093	3	126928138		NA
cg16316624	0.093	11	61159649	N_Shore	TRUE	TMEM216
cg18251191	0.093	19	32715259	N_Shore	TRUE
cg01587585	0.092	2	228631179		NA
cg04775818	0.092	8	17738274		NA	FGL1;FGL1;FGL1;FGL1
cg06341027	0.092	6	21667407	S_Shore	TRUE	FLJ22536
cg08452327	0.092	11	128379171		TRUE	ETS1;ETS1;ETS1
cg13460751	0.092	3	11006482		NA
cg16512755	0.092	1	32670916	Island	TRUE	IQCC;CCDC28B;IQCC
cg16702194	0.092	18	10525525	N_Shore	NA	NAPG
cg22881941	0.092	3	42642053	Island	TRUE	NKTR
cg04714110	0.091	10	21799143	Island	TRUE
cg15090899	0.091	6	167178260		TRUE	RPS6KA2
cg26411046	0.091	10	14610941		NA	FAM107B;FAM107B;FAM107B;FAM107B;FAM107B;FAM107B;FAM107B;FAM107B;FAM107B;FAM107B
cg26575690	0.091	15	34729310	Island	TRUE	GOLGA8A
cg05701235	0.09	19	35531397	N_Shore	NA	HPN;HPN
cg08331305	0.09	17	7761797	S_Shore	NA	NAA38;CYB5D1;CYB5D1
cg11261958	0.09	3	118958539	N_Shore	TRUE	B4GALT4;B4GALT4
cg12408250	0.09	1	3121727		TRUE	PRDM16;PRDM16
cg18123753	0.09	17	20905787		TRUE	USP22
cg18824585	0.09	8	114445084	Island	TRUE	CSMD3;CSMD3
cg23725986	0.09	2	75938438	S_Shore	TRUE	C2orf3
cg02231404	0.089	20	62679635	Island	TRUE	SOX18
cg06650344	0.089	19	14694004		NA	CLEC17A;CLEC17A;CLEC17A;CLEC17A
cg06800849	0.089	16	89180587		TRUE	ACSF3;ACSF3;ACSF3
cg08792780	0.089	5	76249094	N_Shore	NA	CRHBP
cg09381162	0.089	8	124708651		NA	ANXA13;ANXA13
cg18520924	0.089	9	92864709		NA
cg20404850	0.089	9	99374660		NA	CDC14B;CDC14B
cg01837269	0.088	11	121971744		NA	MIR125B1;MIR100HG
cg04122918	0.088	14	73146313		TRUE	DPF3
cg10029235	0.088	9	93088764		NA	LINC01508
cg11134107	0.088	7	123198201	S_Shore	NA	NDUFA5;NDUFA5;NDUFA5;NDUFA5;NDUFA5;NDUFA5;NDUFA5;NDUFA5;NDUFA5;NDUFA5
cg15053629	0.088	11	70827419		NA	SHANK2
cg17619803	0.088	19	41196047	N_Shore	NA	NUMBL;NUMBL;NUMBL
cg18637718	0.088	17	80920472	N_Shore	TRUE	B3GNTL1
cg18877737	0.088	12	86267881		TRUE	NTS
cg19022814	0.088	1	62107477		TRUE
cg20610950	0.088	17	75096202		TRUE
cg00632070	0.087	13	31506324		TRUE	C13orf26
cg02988947	0.087	17	61778813	S_Shore	TRUE	LIMD2
cg04714787	0.087	4	3881512	S_Shelf	TRUE
cg05033333	0.087	16	3222180	S_Shore	TRUE
cg08043536	0.087	3	28071539		NA
cg09343544	0.087	22	19131573	N_Shore	TRUE	DGCR14
cg09887687	0.087	12	10018275		NA	CLEC2B
cg03719155	0.086	19	11689880	S_Shore	TRUE	ACP5;ACP5;ACP5;ACP5
cg11795325	0.086	12	4216696		NA
cg12587615	0.086	19	11472397	N_Shore	TRUE	LPPR2;LPPR2
cg18045515	0.086	17	77751069	N_Shore	TRUE	CBX2;CBX2
cg00664646	0.085	10	73385566		NA	CDH23;CDH23;CDH23;CDH23
cg13562176	0.085	16	4544400		NA	HMOX2;HMOX2;HMOX2;HMOX2;HMOX2;HMOX2;HMOX2;HMOX2;HMOX2
cg18431702	0.085	16	11594859		NA
cg23563656	0.085	12	63329428	S_Shore	NA	PPM1H
cg02803819	0.084	7	27141067	N_Shelf	TRUE	HOXA2
cg07031070	0.084	6	28543670		TRUE	SCAND3
cg17162797	0.084	13	114836512	Island	TRUE	RASA3
cg17416730	0.084	6	33245541	Island	TRUE	B3GALT4
cg19392142	0.084	11	58673477	S_Shore	TRUE
cg22435595	0.084	3	186072255		NA	DGKG;DGKG;DGKG
cg27655512	0.084	11	2287421	N_Shelf	TRUE
cg03990412	0.083	10	9587474		TRUE
cg12816702	0.083	3	171358538		NA	PLD1;PLD1
cg16167308	0.083	6	27562217		NA
cg17464087	0.083	11	76309832		NA
cg18561976	0.083	2	204801508		TRUE	ICOS;ICOS
cg22000727	0.083	6	3459199	S_Shore	TRUE
cg01071966	0.082	5	76248923	N_Shore	TRUE	CRHBP;CRHBP
cg03932859	0.082	14	92303263	S_Shore	NA	TC2N;TC2N;TC2N;TC2N
cg11051158	0.082	2	75938223	S_Shore	TRUE	C2orf3
cg11807280	0.082	2	66654644	S_Shore	TRUE
cg12898975	0.082	7	104524270		NA	LHFPL3
cg13523236	0.082	12	129277140	N_Shelf	TRUE
cg18082788	0.082	6	149806339		TRUE	ZC3H12D
cg19868593	0.082	6	31744816		TRUE	C6orf27
cg19893929	0.082	2	16105823		TRUE
cg22982570	0.082	3	51997033		TRUE	PCBP4;PCBP4;PCBP4
cg24550644	0.082	17	30846204	Island	TRUE	MYO1D
cg01839123	0.081	18	20143355	S_Shelf	NA
cg03483267	0.081	20	6103007	N_Shore	TRUE	FERMT1
cg08747591	0.081	11	789928	Island	TRUE	CEND1
cg17748725	0.081	22	29517411		NA	KREMEN1;KREMEN1
cg19635712	0.081	9	112082384	Island	TRUE	EPB41L4B;EPB41L4B
cg25030888	0.081	1	67156909		TRUE	SGIP1
cg02360514	0.08	19	45975990	Island	TRUE	FOSB;FOSB
cg04127907	0.08	9	117424416		NA
cg05468028	0.08	21	30391383	Island	TRUE	RWDD2B
cg06563107	0.08	2	55496977	S_Shore	NA	MTIF2;MTIF2
cg08074851	0.08	2	47797590	Island	TRUE	KCNK12
cg08817867	0.08	17	19656554		TRUE
cg12816574	0.08	2	69404678		NA	ANTXR1
cg16300030	0.08	6	32908980		TRUE	HLA-DMB
cg18465484	0.08	19	17138051		TRUE	CPAMD8
cg25623035	0.08	1	176177166	S_Shore	TRUE	RFWD2;RFWD2
cg11892027	0.079	17	9862774		NA	GAS7;GAS7;GAS7;GAS7
cg17220548	0.079	4	161925248		NA
cg23012937	0.079	19	41304072	N_Shore	NA	EGLN2;EGLN2;RAB4B-EGLN2
cg08759130	0.078	17	55055359	Island	TRUE	SCPEP1
cg26680502	0.078	20	37433765	N_Shore	TRUE	PPP1R16B
cg01597493	0.077	1	16264916	S_Shelf	NA	SPEN
cg08284985	0.077	12	47228121	S_Shelf	TRUE
cg14543523	0.077	3	129442656		NA	TMCC1;TMCC1
cg14938593	0.077	8	6479755		TRUE	MCPH1
cg17691598	0.077	17	39943414	S_Shore	NA	JUP;JUP
cg20865778	0.077	11	67811265		TRUE	TCIRG1;TCIRG1
cg20934105	0.077	14	93118717		TRUE	RIN3
cg01289544	0.076	2	27887409	Island	TRUE	SUPT7L;SLC4A1AP
cg03064693	0.076	9	132758085		NA	FNBP1
cg09430518	0.076	8	118662568		TRUE
cg09906922	0.076	19	14203252		TRUE	PRKACA;PRKACA
cg13262835	0.076	13	101093449		NA	PCCA;PCCA;PCCA
cg14599154	0.076	1	174768975		NA	RABGAP1L;RABGAP1L
cg18237551	0.076	5	150284600	Island	TRUE	ZNF300
cg21555445	0.076	7	785959		TRUE	HEATR2
cg26685941	0.076	13	95952902	N_Shore	TRUE	ABCC4;ABCC4
cg26867545	0.076	10	21803830	N_Shore	TRUE	C10orf140
cg07135572	0.075	2	219761097	N_Shore	NA
cg10198479	0.075	16	85268435	N_Shore	TRUE
cg11705651	0.075	21	46220932	N_Shore	TRUE	UBE2G2;UBE2G2
cg21624003	0.075	6	108582970	S_Shore	NA	SNX3;SNX3;SNX3;SNX3
cg25630910	0.075	12	123753186	N_Shore	TRUE	CDK2AP1
cg04118945	0.074	10	125865787		NA
cg18121901	0.074	2	240135921		TRUE	HDAC4
cg18624930	0.074	14	61970191		NA	PRKCH
cg22351187	0.074	12	52586089		NA	KRT80;KRT80
cg24040043	0.074	1	207224982	N_Shore	TRUE	YOD1
cg00660643	0.073	15	95153758		NA
cg00950381	0.073	17	74272364		TRUE	QRICH2
cg01890417	0.073	1	91488275	S_Shore	TRUE	ZNF644;ZNF644;ZNF644
cg13301003	0.073	11	32449254	Island	TRUE	WT1;WT1;WT1;WT1
cg14578467	0.073	13	40501327		NA
cg17871739	0.073	19	28284973	Island	TRUE	LOC148189
cg18937388	0.073	8	124191131		NA	FAM83A;FAM83A
cg03732617	0.072	14	20343053		NA	OR4K2
cg05557535	0.072	6	146058131	S_Shore	NA	EPM2A;EPM2A;LOC100507557
cg12968973	0.072	15	90198685	Island	NA	KIF7
cg08325961	0.071	8	17738271		NA	FGL1;FGL1;FGL1;FGL1
cg10316764	0.071	16	29984665	Island	TRUE	TAOK2;TAOK2
cg12734107	0.071	11	57519426	N_Shore	TRUE	BTBD18
cg16565409	0.071	17	27048223	S_Shore	TRUE	RPL23A;SNORD4A
cg17615623	0.071	8	97865483		NA	CPQ
cg00395667	0.07	8	127513706		NA
cg01211283	0.07	8	22735276		TRUE	PEBP4
cg02113429	0.07	20	18036013	N_Shore	TRUE	OVOL2
cg07061355	0.07	8	118147200		TRUE	SLC30A8
cg10457058	0.07	7	1920792		NA	MAD1L1;MAD1L1;MAD1L1;MAD1L1;MAD1L1;MAD1L1
cg10828175	0.07	6	159528564		NA
cg13007080	0.07	4	89198694		NA	PPM1K
cg19653589	0.07	19	2614177	S_Shore	TRUE	GNG7
cg19763108	0.07	3	24187579		TRUE	THRB;THRB;THRB
cg21799692	0.07	14	63984299		NA	PPP2R5E;PPP2R5E;PPP2R5E;PPP2R5E
cg23150343	0.07	18	53069194		NA	TCF4;TCF4;TCF4;TCF4;TCF4;TCF4;TCF4;TCF4;TCF4;TCF4;TCF4
cg23224666	0.07	6	127796287	Island	TRUE	C6orf174
cg00094817	0.069	10	35464482		TRUE	CREM;CREM;CREM;CREM;CREM;CREM;CREM;CREM;CREM;CREM;CREM;CREM
cg03663120	0.069	7	2284600	S_Shelf	TRUE	NUDT1;NUDT1;NUDT1;NUDT1;NUDT1;NUDT1;NUDT1
cg05168141	0.069	15	26231836	N_Shelf	TRUE
cg06304825	0.069	14	106357733		NA
cg08326132	0.069	11	116065064		NA
cg09364426	0.069	1	163201346		TRUE
cg13607248	0.069	3	183874556	S_Shore	TRUE	DVL3
cg14958310	0.069	11	64511324	Island	TRUE	RASGRP2;RASGRP2;RASGRP2
cg15905507	0.069	8	81209647		NA
cg17501395	0.069	6	149806331		TRUE	ZC3H12D
cg19476622	0.069	18	20714485	N_Shore	TRUE	CABLES1;CABLES1
cg20445657	0.069	6	36991164		NA	FGD2
cg22751264	0.069	10	5693432		TRUE	ASB13;ASB13
cg26356762	0.069	9	2859962		NA
cg00191178	0.068	3	74663024	N_Shore	TRUE
cg01325426	0.068	11	536331	Island	NA	HRAS;HRAS;HRAS;LRRC56
cg03518729	0.068	1	235147744		TRUE
cg08295072	0.068	5	1260335	S_Shelf	TRUE	TERT;TERT
cg09317554	0.068	4	151505084	Island	TRUE	LRBA;MAB21L2
cg13678973	0.068	1	50513870	Island	TRUE	ELAVL4
cg14427590	0.068	17	60695089		TRUE
cg16890093	0.068	6	32813084	S_Shore	TRUE	PSMB8;PSMB8;TAP1
cg20760116	0.068	3	13324924	Island	TRUE
cg26571476	0.068	16	76687389		NA	LOC101928203
cg02306995	0.067	3	122635049	S_Shelf	TRUE	SEMA5B
cg02401279	0.067	1	236900181		NA	ACTN2;ACTN2;ACTN2
cg03614916	0.067	18	22007271	S_Shore	TRUE	IMPACT
cg04026492	0.067	9	139024611	Island	TRUE
cg05081346	0.067	2	227828214		TRUE	RHBDD1;RHBDD1
cg10501210	0.067	1	207997020		TRUE
cg13717343	0.067	7	140576733		NA	BRAF
cg14961483	0.067	2	150444887		NA	MMADHC;LOC101929231
cg16195094	0.067	14	58820529		NA	ARID4A;ARID4A;ARID4A
cg17318406	0.067	10	56345495		NA	PCDH15;PCDH15;PCDH15;PCDH15;PCDH15;PCDH15;PCDH15;PCDH15;PCDH15;PCDH15;PCDH15;PCDH15
cg20051715	0.067	11	65639798	N_Shore	TRUE	EFEMP2
cg20832643	0.067	6	111873828		NA	TRAF3IP2-AS1;TRAF3IP2-AS1;TRAF3IP2-AS1
cg20948740	0.067	2	25475726	Island	TRUE	DNMT3A;DNMT3A;DNMT3A
cg23438758	0.067	2	238807629		NA	RAMP1;RAMP1
cg25160081	0.067	9	128023741	N_Shore	NA	GAPVD1;GAPVD1;GAPVD1
cg26829471	0.067	8	117140584		NA	LINC00536
cg27661078	0.067	6	14724942		NA
cg01899620	0.066	13	113689422	S_Shore	TRUE	MCF2L;MCF2L
cg04838007	0.066	17	73900329	N_Shore	TRUE	MRPL38
cg07225555	0.066	8	142264800	S_Shore	NA	SLC45A4
cg08919659	0.066	16	17458277		NA	XYLT1
cg14089103	0.066	11	1682006		TRUE	HCCA2
cg14144567	0.066	8	78059702		NA
cg16542006	0.066	8	86158082	Island	NA	CA13
cg16744741	0.066	4	82126025		TRUE	PRKG2
cg20298668	0.066	2	240230663		TRUE	HDAC4
cg20595215	0.066	3	8543014	N_Shore	TRUE	LMCD1
cg20809402	0.066	6	28194795	S_Shore	NA	ZSCAN9;ZSCAN9;ZSCAN9;ZSCAN9;ZSCAN9;ZSCAN9
cg22490861	0.066	12	13154718	Island	TRUE	HTR7P;HEBP1
cg22698744	0.066	21	36263808	S_Shore	TRUE	RUNX1
cg24024661	0.066	19	1074425	N_Shore	TRUE	HMHA1
cg26937658	0.066	17	18841932		NA
cg07710883	0.065	11	64972227	Island	TRUE	CAPN1
cg08124634	0.065	14	51256954		TRUE	NIN;NIN;NIN;NIN
cg12209075	0.065	12	6649896	Island	TRUE	IFFO1;IFFO1;IFFO1
cg12958961	0.065	11	259554		TRUE
cg14036830	0.065	19	42503207	Island	TRUE	GRIK5
cg15982513	0.065	14	106441267		NA
cg17636752	0.065	6	45391973	S_Shore	TRUE	RUNX2;RUNX2;RUNX2
cg18555568	0.065	14	38755385		NA
cg21757973	0.065	10	25171393		NA	PRTFDC1;PRTFDC1
cg21782352	0.065	12	108312041		NA
cg23132611	0.065	5	178640151		NA	ADAMTS2;ADAMTS2
cg25605289	0.065	1	151974222		TRUE
cg02450387	0.064	10	6764316		NA
cg05971966	0.064	5	40681137	Island	TRUE	PTGER4
cg06759518	0.064	3	72496799	Island	TRUE	RYBP
cg07852774	0.064	7	24575660		NA
cg07860222	0.064	6	159465525		NA	TAGAP;TAGAP;TAGAP
cg15624316	0.064	11	35254323		NA
cg17094065	0.064	12	53443584	S_Shore	TRUE	TENC1;TENC1;TENC1
cg26746331	0.064	16	53737506	N_Shore	TRUE	FTO;RPGRIP1L;RPGRIP1L
cg00510160	0.063	12	5311273		TRUE
cg01862363	0.063	17	8928028	S_Shore	TRUE	NTN1
cg05091585	0.063	13	45507332		TRUE
cg05157251	0.063	18	57566460	N_Shore	TRUE	PMAIP1
cg10430284	0.063	19	660589	N_Shore	NA	RNF126
cg14106308	0.063	3	157217286		TRUE	VEPH1;VEPH1;VEPH1;VEPH1;VEPH1;VEPH1
cg15634717	0.063	2	122647835		NA
cg17008013	0.063	3	129168726		NA	IFT122;IFT122;IFT122;IFT122;IFT122;IFT122;IFT122;IFT122;IFT122;IFT122;IFT122;IFT122;IFT122;IFT122
cg20522435	0.063	11	125458687	N_Shelf	NA
cg12063490	0.062	19	12759131	Island	TRUE	MAN2B1
cg14251267	0.062	20	62406428	N_Shore	TRUE	ZBTB46
cg15636859	0.062	20	55982844	Island	TRUE	RBM38;RBM38
cg24166814	0.062	2	56067277		TRUE
cg24543255	0.062	11	69683359	Island	TRUE
cg24797865	0.062	21	46331470		NA	ITGB2;ITGB2;ITGB2
cg27349682	0.062	1	155113081	Island	NA	DPM3;DPM3
cg01041449	0.061	4	156679817	N_Shore	NA	GUCY1B3;GUCY1B3;GUCY1B3;GUCY1B3;GUCY1B3;GUCY1B3
cg01557798	0.061	1	228400628	Island	TRUE	OBSCN;OBSCN
cg04646573	0.061	1	153389588		NA	S100A7A
cg06977285	0.061	7	18127468	S_Shore	TRUE
cg08366234	0.061	5	131891160	N_Shore	NA	RAD50
cg17896927	0.061	15	93617030	Island	TRUE	RGMA;RGMA;RGMA;RGMA;RGMA;RGMA;RGMA
cg21912938	0.061	7	28220594	S_Shore	TRUE	JAZF1
cg23013968	0.061	15	93616959	Island	TRUE	RGMA;RGMA;RGMA;RGMA;RGMA;RGMA
cg24635860	0.061	1	37939423	N_Shore	TRUE	ZC3H12A
cg25617028	0.061	22	27283541		TRUE
cg00003965	0.06	3	108476878		TRUE	RETNLB
cg10935723	0.06	14	88793634	S_Shore	TRUE	KCNK10
cg12245188	0.06	2	63416222		NA	WDPCP;WDPCP;WDPCP
cg13170700	0.06	19	50992885		NA
cg15747825	0.06	6	28565626		TRUE
cg18928900	0.06	6	170605493	Island	TRUE
cg19203333	0.06	6	134175398		TRUE
cg24741148	0.06	12	11286360		TRUE	PRR4;TAS2R30;PRH1
cg00360794	0.059	15	41803850	Island	TRUE	LTK;LTK;LTK
cg00468042	0.059	6	156744510		NA
cg01289541	0.059	3	170282058		TRUE	SLC7A14
cg03660115	0.059	3	87138400	Island	TRUE
cg04515132	0.059	3	53787670		NA	CACNA1D;CACNA1D;CACNA1D
cg06941156	0.059	14	89796856		TRUE	FOXN3;FOXN3
cg07217350	0.059	5	162934022	S_Shore	TRUE	MAT2B;MAT2B
cg08168609	0.059	12	48906995		NA
cg09550809	0.059	5	78407562		TRUE	BHMT
cg09990613	0.059	20	62688896	S_Shore	TRUE	TCEA2;TCEA2
cg11823443	0.059	16	57406340		NA	CX3CL1;CX3CL1
cg11943726	0.059	9	140083236	Island	NA	SSNA1;ANAPC2
cg12433790	0.059	1	19274958		NA	IFFO2
cg15707747	0.059	4	980428	N_Shore	NA	IDUA;IDUA;SLC26A1
cg15856626	0.059	3	140796013		TRUE	SPSB4
cg19640090	0.059	12	11975155		NA	ETV6;RNU6-19P
cg23010507	0.059	5	1555887	S_Shelf	TRUE
cg00934395	0.058	9	34649484	S_Shelf	NA	GALT;GALT
cg03551243	0.058	19	5718912	N_Shore	TRUE	LONP1
cg04669722	0.058	5	158669206		NA
cg06262497	0.058	1	3564676	N_Shore	TRUE	WDR8
cg06603923	0.058	7	151217961	S_Shore	TRUE	RHEB
cg06685949	0.058	16	19721858		TRUE	C16orf88
cg07338715	0.058	2	109649281	S_Shore	TRUE
cg09516237	0.058	2	10351540		TRUE	C2orf48
cg12465805	0.058	10	11214795		NA	CELF2;CELF2;CELF2;CELF2
cg14159526	0.058	9	35868608		TRUE
cg17239375	0.058	5	123774741		NA	LINC01170
cg17313986	0.058	3	134945028		NA	EPHB1
cg20303561	0.058	14	91881497	N_Shore	TRUE	CCDC88C
cg22209441	0.058	7	65579017	N_Shore	TRUE	CRCP;CRCP;CRCP;CRCP;CRCP
cg24205332	0.058	11	130298700	S_Shore	TRUE	ADAMTS8
cg25502093	0.058	5	159827333	S_Shore	TRUE	C5orf54
cg26772894	0.058	16	85122558		TRUE	KIAA0513
cg02896941	0.057	4	23890659		TRUE	PPARGC1A
cg04065210	0.057	7	35074628	N_Shore	TRUE	DPY19L1
cg06053307	0.057	6	111873688		NA	TRAF3IP2-AS1;TRAF3IP2-AS1;TRAF3IP2-AS1
cg06283270	0.057	15	93353066	Island	TRUE
cg08976697	0.057	4	134486717		NA
cg09432792	0.057	16	56352311		TRUE	GNAO1;GNAO1
cg10271097	0.057	13	26423459		NA	ATP8A2
cg10980860	0.057	3	130506709		NA
cg13841603	0.057	6	127839822	S_Shelf	TRUE	C6orf174;C6orf174
cg14849266	0.057	11	112325207		NA
cg16311536	0.057	10	105344174	Island	TRUE	NEURL
cg17284119	0.057	6	110644424		TRUE	C6orf186
cg17744261	0.057	17	71252029		TRUE	CPSF4L
cg01603396	0.056	5	174154199	S_Shore	TRUE	MSX2
cg04137003	0.056	8	142377434		TRUE	GPR20
cg06185657	0.056	12	88429174	Island	TRUE	C12orf29
cg11223753	0.056	22	47525730		NA	TBC1D22A;TBC1D22A;TBC1D22A;TBC1D22A;TBC1D22A
cg13500196	0.056	18	53069573		NA	TCF4;TCF4;TCF4;TCF4;TCF4;TCF4;TCF4;TCF4;TCF4;TCF4;TCF4
cg17266460	0.056	14	23789691	N_Shore	NA	BCL2L2-PABPN1;PABPN1;PABPN1
cg19076536	0.056	18	75072036		NA
cg21535253	0.056	19	12758416	Island	TRUE	MAN2B1
cg25174412	0.056	12	105803653		TRUE
cg27584135	0.056	3	15975501		TRUE
cg02135017	0.055	4	74979828		NA
cg05835439	0.055	17	68164127	N_Shore	NA	KCNJ2-AS1
cg07924892	0.055	18	33767215	Island	TRUE	MOCOS
cg09626299	0.055	10	82213104	N_Shore	TRUE	TSPAN14;TSPAN14
cg10762214	0.055	10	134388548		TRUE	INPP5A
cg14347274	0.055	12	66459516		NA
cg15586393	0.055	4	1244086	Island	TRUE	CTBP1;CTBP1;C4orf42
cg16043357	0.055	10	118897904	Island	TRUE	VAX1;VAX1
cg18329967	0.055	16	955416		NA	LMF1;LMF1;LMF1
cg20544491	0.055	19	40324529	Island	NA	DYRK1B;DYRK1B;DYRK1B
cg21968765	0.055	3	100712345		TRUE	ABI3BP
cg22241571	0.055	3	192140843		NA	FGF12
cg23984059	0.055	11	14521548		TRUE	COPB1;COPB1;COPB1
cg24940701	0.055	19	1086842	S_Shelf	TRUE	POLR2E
cg00739778	0.054	17	2908023		TRUE	RAP1GAP2;RAP1GAP2
cg01757586	0.054	8	48172551	N_Shore	TRUE	KIAA0146
cg04899282	0.054	14	103523516	Island	TRUE	CDC42BPB;CDC42BPB
cg05039538	0.054	8	121951371		NA
cg05104811	0.054	6	163521608	S_Shore	TRUE	PACRG;PACRG;PACRG
cg07638500	0.054	3	123371420		TRUE	MYLK;MYLK;MYLK;MYLK
cg08151623	0.054	16	3242737	Island	TRUE
cg08620426	0.054	16	29607030	S_Shore	TRUE
cg10789881	0.054	7	106718219		NA	PRKAR2B
cg11716803	0.054	18	77245369	N_Shore	NA	NFATC1;NFATC1;NFATC1;NFATC1;NFATC1;NFATC1;NFATC1;NFATC1
cg11808677	0.054	12	6960079	N_Shore	TRUE	USP5;USP5;CDCA3
cg13532350	0.054	1	26498451	S_Shore	NA
cg14759866	0.054	6	134272901	N_Shore	NA	TBPL1;TBPL1
cg15899292	0.054	7	36033562		NA
cg16299565	0.054	16	71264740	S_Shore	NA	HYDIN;HYDIN;HYDIN;HYDIN
cg17828445	0.054	12	58150842	S_Shore	TRUE	9-Mar
cg19481439	0.054	20	33451427	S_Shore	TRUE	GGT7
cg26671937	0.054	14	100575973		NA	MIR342;MIR151B;EVL
cg26996616	0.054	17	9862873		TRUE	GAS7;GAS7;GAS7;GAS7
cg27239243	0.054	2	101945867		TRUE
cg01394847	0.053	16	73101069	S_Shore	TRUE
cg02230426	0.053	17	69983953		NA
cg07395004	0.053	1	1310147	Island	TRUE	AURKAIP1;AURKAIP1;AURKAIP1
cg09159050	0.053	1	1563500	N_Shore	TRUE	MIB2;MIB2;MIB2;MIB2;MIB2;MIB2
cg10011232	0.053	19	18654949	S_Shore	TRUE	FKBP8
cg14617041	0.053	5	72415687	Island	TRUE	TMEM171;TMEM171
cg15417798	0.053	19	14260651	N_Shore	TRUE	LPHN1;LPHN1
cg15626350	0.053	6	152130207	S_Shore	TRUE	ESR1;ESR1;ESR1;ESR1
cg17821321	0.053	15	79383632	Island	TRUE	RASGRF1;RASGRF1
cg19642421	0.053	12	131438737		TRUE	GPR133;GPR133
cg20152891	0.053	19	49944506	Island	TRUE	SLC17A7
cg24550560	0.053	1	38248449		TRUE
ch.10.113099321F	0.053	10	113109331		TRUE
cg00532474	0.052	18	43652594	S_Shore	TRUE	PSTPIP2
cg01882991	0.052	6	6677756		TRUE
cg01950680	0.052	8	17778275	N_Shore	TRUE
cg04632887	0.052	20	3065559	S_Shore	TRUE	AVP
cg04657605	0.052	10	22610048		TRUE	BMI1;BMI1
cg05178226	0.052	6	10838284	Island	TRUE
cg05876564	0.052	13	107144036	N_Shore	TRUE	EFNB2
cg07217824	0.052	7	135665682	S_Shelf	TRUE
cg07684068	0.052	19	46807660	S_Shore	TRUE	HIF3A;HIF3A;HIF3A
cg11489125	0.052	13	115062696		NA	UPF3A;UPF3A
cg13252226	0.052	6	30135162		TRUE	TRIM15
cg14599160	0.052	8	39818648		NA	IDO2
cg15227791	0.052	10	129785259		NA	PTPRE
cg18025258	0.052	18	74607149	Island	TRUE	ZNF236
cg24636368	0.052	17	46388447		TRUE	SKAP1;SKAP1
cg25640931	0.052	13	33694410		NA	STARD13;STARD13;STARD13;STARD13;STARD13;STARD13
cg25949191	0.052	1	168051566		NA	GPR161;GPR161;GPR161;GPR161;GPR161;GPR161;GPR161
cg00156230	0.051	7	45073692		TRUE	CCM2;CCM2;CCM2;CCM2;CCM2
cg01044094	0.051	14	89884344	S_Shore	NA	FOXN3;FOXN3-AS1;FOXN3
cg02550660	0.051	13	32691522		NA	FRY
cg05654765	0.051	3	49170727		TRUE	LAMB2
cg06822690	0.051	1	82040009		TRUE
cg07261071	0.051	10	105262711		NA	NEURL1;NEURL1-AS1
cg12519217	0.051	9	27394233		NA	MOB3B
cg16399664	0.051	12	113417284		TRUE	OAS2;OAS2;OAS2
cg17103226	0.051	17	30342732		NA
cg20139094	0.051	20	31797907		NA	BPIFA4P
cg20978937	0.051	14	105399321	Island	TRUE	PLD4
cg27583997	0.051	6	64346064	Island	TRUE
cg00654448	0.05	8	142365315	N_Shore	TRUE
cg03218820	0.05	1	99226928		NA
cg04241123	0.05	12	32750506		NA	FGD4;FGD4;FGD4;FGD4;FGD4
cg05300378	0.05	17	74128731		TRUE
cg07315356	0.05	6	32056058	S_Shore	TRUE	TNXB
cg08062215	0.05	6	134785219		NA	LOC101928231;LINC01010;LINC01010;LINC01010;LINC01010
cg10406520	0.05	6	116990951		TRUE	ZUFSP
cg10589745	0.05	11	130013887		TRUE	APLP2;APLP2;APLP2;APLP2;APLP2;APLP2
cg14375121	0.05	10	94749516		TRUE	EXOC6;EXOC6
cg17619655	0.05	15	33135886		NA	FMN1;FMN1
cg18076651	0.05	12	53625605	N_Shore	TRUE	RARG
cg19017278	0.05	7	1160474	S_Shelf	NA	C7orf50;C7orf50;C7orf50
cg22810790	0.05	17	58236801		TRUE	CA4
cg27179866	0.05	6	27740120		TRUE
cg00430888	0.049	4	185926063	N_Shore	TRUE
cg00462849	0.049	2	12853027	N_Shelf	TRUE
cg01285501	0.049	7	27206461	Island	TRUE	HOXA9
cg03048432	0.049	14	51290751		TRUE	NIN;NIN;NIN;NIN
cg03099144	0.049	6	125323425		TRUE	RNF217
cg03886558	0.049	12	57869490	Island	TRUE	ARHGAP9;ARHGAP9;ARHGAP9
cg04288999	0.049	2	66667852		TRUE	MEIS1
cg04456029	0.049	12	113496126	S_Shore	TRUE	DTX1
cg05336156	0.049	18	60382673	Island	TRUE	PHLPP1
cg08953826	0.049	19	46119023	N_Shore	NA	EML2;EML2;EML2;EML2
cg09241427	0.049	11	70860363		NA	SHANK2
cg12508534	0.049	6	34855789	Island	TRUE	TAF11;TAF11;ANKS1A
cg15476400	0.049	19	32896073	Island	NA	DPY19L3;DPY19L3;LOC400684
cg16932560	0.049	6	31589994	S_Shore	TRUE	SNORA38;BAT2
cg17383021	0.049	5	156693814	S_Shore	NA	CYFIP2;CYFIP2;CYFIP2
cg20812045	0.049	6	10555881		NA	GCNT2;GCNT2
cg21990144	0.049	2	201726666	N_Shelf	TRUE	CLK1;CLK1;CLK1;CLK1
cg23148467	0.049	5	174150813	N_Shore	TRUE	MSX2
cg25759087	0.049	1	33257568		NA	YARS
cg27401681	0.049	11	33061068	Island	TRUE	TCP11L1;TCP11L1;TCP11L1
cg00232092	0.048	7	5518887	N_Shelf	TRUE	FBXL18
cg02283114	0.048	16	718660	Island	TRUE	RHOT2
cg02506531	0.048	5	131705213	Island	NA	SLC22A5;SLC22A5;LOC553103
cg04430744	0.048	2	197471917		NA
cg05544807	0.048	2	25475916	Island	TRUE	DNMT3A;DNMT3A;DNMT3A
cg06035754	0.048	11	47198556	Island	TRUE	ARFGAP2
cg06120313	0.048	11	3174092		TRUE	OSBPL5;OSBPL5;OSBPL5
cg07902519	0.048	12	101988525		NA	MYBPC1;MYBPC1;MYBPC1;MYBPC1;MYBPC1;MYBPC1;MYBPC1;MYBPC1;MYBPC1;MYBPC1
cg08023684	0.048	10	121446563		NA
cg09304803	0.048	7	149976	Island	TRUE
cg09498078	0.048	5	16736823		TRUE	MYO10
cg10525488	0.048	4	113066439	N_Shore	TRUE	C4orf32
cg11124260	0.048	10	79709078		TRUE
cg11955166	0.048	15	41234801	S_Shore	NA
cg12628062	0.048	17	40729398	N_Shore	TRUE	PSMC3IP;PSMC3IP
cg13961527	0.048	10	15255055	Island	TRUE	FAM171A1
cg15162829	0.048	19	5967073		NA	RANBP3;RANBP3;RANBP3;RANBP3
cg15649897	0.048	16	84105701		NA	MBTPS1
cg21957925	0.048	12	91505402		NA	LUM;LUM
cg23039037	0.048	6	3054104		NA
cg23719650	0.048	3	193988507	S_Shore	NA
cg24847625	0.048	15	40660063	Island	TRUE	DISP2
cg25727825	0.048	3	195542580		NA
cg26114100	0.048	10	101418483	N_Shore	TRUE	ENTPD7
cg26136534	0.048	19	19369197	Island	TRUE	HAPLN4
cg27145679	0.048	8	23100916	N_Shelf	NA	CHMP7
cg00744753	0.047	18	22861834		NA	ZNF521;ZNF521
cg05357941	0.047	4	87516742	S_Shore	NA	PTPN13;PTPN13;PTPN13;PTPN13
cg05910850	0.047	16	2944345	Island	TRUE	FLYWCH2;FLYWCH2;FLYWCH2
cg06261059	0.047	8	6484648		TRUE	MCPH1
cg07945448	0.047	16	4304224	Island	TRUE
cg08915038	0.047	1	16562923	N_Shore	TRUE	C1orf89
cg09332592	0.047	9	130374679	Island	TRUE	STXBP1;STXBP1;STXBP1;STXBP1
cg10128878	0.047	11	65850512		NA	PACS1
cg12339131	0.047	15	90927939	N_Shelf	TRUE
cg13624602	0.047	19	39359917	Island	NA	RINL;RINL
cg16374125	0.047	10	80197993		NA
cg18334681	0.047	6	132066129		TRUE	ENPP3
cg23777197	0.047	5	88361885		NA
cg25714800	0.047	10	30990538		NA	SVILP1
cg00575744	0.046	6	32908642		TRUE	HLA-DMB;HLA-DMB
cg01791523	0.046	13	111145770		TRUE	COL4A2
cg03847641	0.046	17	61903774	N_Shore	NA	PSMC5;PSMC5;FTSJ3
cg04870483	0.046	16	86553722	S_Shelf	TRUE
cg06201763	0.046	11	111692181		TRUE	ALG9;ALG9;ALG9;ALG9
cg06452518	0.046	19	33923307		NA	PEPD;PEPD;PEPD
cg06532880	0.046	5	176731545	S_Shore	TRUE	PRELID1;RAB24;RAB24
cg06856169	0.046	5	180579244		NA
cg08386316	0.046	15	101514405	S_Shore	NA	LRRK1
cg09292077	0.046	1	155317402		TRUE	ASH1L;MIR555
cg12222906	0.046	2	20738909		NA
cg13099892	0.046	4	174013995		TRUE
cg13394845	0.046	19	7939962	S_Shore	NA	PRR36;PRR36
cg14727987	0.046	5	72485634		TRUE
cg17286200	0.046	16	25060966		NA
cg18738581	0.046	3	9944183		TRUE	IL17RE;IL17RE;IL17RE
cg19494913	0.046	17	54675231	Island	TRUE
cg19689077	0.046	18	60014471		NA	TNFRSF11A;TNFRSF11A;TNFRSF11A;TNFRSF11A;TNFRSF11A
cg24105287	0.046	2	66809985	S_Shore	TRUE
cg25601967	0.046	12	22590017		TRUE
cg03338962	0.045	14	35673382		NA	KIAA0391;KIAA0391;KIAA0391;KIAA0391;KIAA0391
cg03662049	0.045	2	164204829	Island	TRUE
cg05909566	0.045	2	114488423		NA	SLC35F5;SLC35F5
cg06204799	0.045	1	149672937	Island	NA	LOC103091866;LOC103091866;LOC103091866;LOC103091866;LOC103091866
cg07044859	0.045	10	101282883	Island	TRUE
cg08266655	0.045	19	4769001		TRUE	C19orf30
cg10184206	0.045	4	25989734		NA
cg10206039	0.045	1	1157637	N_Shore	TRUE	SDF4;SDF4
cg10449329	0.045	12	131320160	N_Shelf	TRUE	STX2;STX2
cg10981764	0.045	7	1571912	S_Shore	NA	MAFK
cg12391755	0.045	5	176754987		NA
cg12757468	0.045	17	681469	N_Shelf	NA	GLOD4
cg14023999	0.045	15	90543224	N_Shore	TRUE
cg15199987	0.045	6	85821320		TRUE
cg15372603	0.045	7	27197239	N_Shore	TRUE	HOXA7
cg15613488	0.045	3	155463616	S_Shore	NA
cg16624231	0.045	19	1617385	N_Shore	NA	TCF3;TCF3
cg18604059	0.045	19	47759701	Island	TRUE	CCDC9
cg19043791	0.045	19	19201799		NA	SLC25A42
cg20351137	0.045	2	177133606	N_Shore	NA	MTX2;MTX2
cg23266594	0.045	5	149546691	Island	TRUE	CDX1
cg26200795	0.045	18	52895482		NA	TCF4;TCF4;TCF4;TCF4;TCF4;TCF4;TCF4;TCF4;TCF4;TCF4;TCF4;TCF4;TCF4;TCF4
cg27184903	0.045	15	29285727		TRUE	APBA2;APBA2
cg27205928	0.045	7	1062652	Island	TRUE	C7orf50;C7orf50;C7orf50;MIR339
cg27253170	0.045	2	233630405		NA	GIGYF2;GIGYF2;GIGYF2;GIGYF2;GIGYF2
cg00957901	0.044	4	41614842		TRUE	LIMCH1;LIMCH1;LIMCH1;LIMCH1;LIMCH1
cg02132714	0.044	17	46656690	S_Shore	TRUE	HOXB4
cg03281561	0.044	3	159942181	N_Shore	TRUE	LOC401097
cg04495654	0.044	10	77043390		NA	ZNF503
cg04739593	0.044	12	106640902	Island	NA	CKAP4
cg04943852	0.044	20	56565614		NA
cg05131483	0.044	16	23706242		TRUE	ERN2
cg06012804	0.044	3	193849318	N_Shelf	TRUE
cg06395298	0.044	17	46651225	N_Shelf	TRUE	HOXB3;HOXB3
cg06521942	0.044	19	50996684		NA
cg06629612	0.044	2	240429462		NA
cg08248134	0.044	13	113659597	N_Shelf	TRUE	MCF2L;MCF2L
cg08282819	0.044	16	27437900		TRUE	IL21R;IL21R;IL21R
cg10731236	0.044	3	95986723		NA
cg11218575	0.044	3	15374379	S_Shore	NA	SH3BP5;SH3BP5
cg14094521	0.044	1	246869082		TRUE
cg15339075	0.044	6	162259067		TRUE	PARK2;PARK2;PARK2
cg18610890	0.044	13	48612394	S_Shore	NA	NUDT15;NUDT15
cg18985251	0.044	19	35936995		NA
cg19115490	0.044	6	37483925		TRUE
cg23164076	0.044	6	8181746		TRUE
cg23641237	0.044	14	106321870	Island	TRUE
cg24764793	0.044	6	152126745	N_Shelf	TRUE	ESR1;ESR1
cg27424567	0.044	11	112141519		NA	LOC283140
cg01475958	0.043	11	6639933		NA	TPP1
cg02001279	0.043	19	940967	Island	TRUE	ARID3A
cg02289891	0.043	12	48197491		NA	HDAC7;HDAC7;HDAC7
cg02443062	0.043	6	35436159	Island	TRUE	RPL10A
cg04126424	0.043	9	139552999	Island	NA	EGFL7
cg04417677	0.043	7	150039105	S_Shore	NA	RARRES2
cg04454088	0.043	19	661432	N_Shore	NA	RNF126
cg06354975	0.043	4	41361996	N_Shore	TRUE	LIMCH1;LIMCH1;LIMCH1
cg06449934	0.043	7	1130697	N_Shore	TRUE	GPER;C7orf50;GPER;C7orf50;C7orf50;GPER
cg06674732	0.043	1	167466354		NA	CD247;CD247
cg07328505	0.043	9	113017849	Island	TRUE	TXN
cg08042223	0.043	20	3074231	Island	TRUE
cg08288383	0.043	7	97680630		TRUE
cg09024008	0.043	12	57526010	S_Shelf	NA	LRP1
cg10455560	0.043	13	80055826	S_Shore	TRUE	NDFIP2;NDFIP2
cg13377896	0.043	5	98274424		NA
cg14359811	0.043	2	197066467		NA	HECW2;HECW2
cg15624376	0.043	7	27171391	S_Shore	TRUE	HOXA4
cg16293835	0.043	8	127314989		TRUE
cg17612569	0.043	21	27107221	Island	TRUE	GABPA;ATP5J;ATP5J;ATP5J;ATP5J;ATP5J;ATP5J
cg18782604	0.043	6	100895050	Island	TRUE	SIM1
cg19439123	0.043	17	17687621	S_Shore	TRUE	RAI1
cg20414784	0.043	2	202004925		NA	CFLAR;CFLAR;CFLAR;CFLAR;CFLAR;CFLAR;CFLAR;CFLAR;CFLAR
cg22730464	0.043	5	94955816	Island	TRUE	GPR150
cg22867643	0.043	6	114292802	S_Shore	TRUE	HDAC2
cg24106790	0.043	11	32449728	Island	NA	WT1;WT1;WT1;WT1;WT1
cg00142239	0.042	8	1508017	N_Shore	TRUE	DLGAP2
cg01184449	0.042	2	42396170	N_Shore	TRUE	EML4;EML4
cg01536719	0.042	8	37619639	N_Shore	NA	PROSC
cg01657694	0.042	22	20849950	Island	TRUE	KLHL22
cg01942543	0.042	16	52504616		TRUE	TOX3;TOX3
cg03008525	0.042	19	5829415	Island	TRUE
cg04055981	0.042	11	115044050		TRUE
cg04226102	0.042	6	111408202	N_Shore	NA	SLC16A10
cg05258736	0.042	5	180591704		TRUE
cg06170657	0.042	2	225449973	Island	TRUE	CUL3;CUL3
cg06294803	0.042	3	184033282	S_Shore	TRUE	EIF4G1;EIF4G1;EIF4G1;EIF4G1;EIF4G1
cg07432526	0.042	15	86384041	Island	TRUE
cg09224452	0.042	20	576394		NA
cg09671650	0.042	17	65525235		TRUE	PITPNC1;PITPNC1
cg09976989	0.042	12	29534158	Island	TRUE	ERGIC2
cg10484215	0.042	12	109865999		NA	MYO1H
cg10732259	0.042	8	626953	S_Shore	NA	ERICH1;ERICH1
cg11551901	0.042	10	102270793		NA	SEC31B
cg16312655	0.042	12	46663902	S_Shore	NA	SLC38A1;SLC38A1;SLC38A1;SLC38A1
cg21085035	0.042	17	6555584	Island	TRUE	MED31;C17orf100
cg22987448	0.042	19	8591364	Island	TRUE	MYO1F
cg23094236	0.042	2	192531493		NA
cg24442506	0.042	1	89737833		NA	GBP5;GBP5
cg26702908	0.042	3	153942432		NA	ARHGEF26;ARHGEF26;ARHGEF26
cg27230697	0.042	11	58673577	S_Shore	TRUE
cg27593341	0.042	12	10515470		NA	LOC101928100
cg00688840	0.041	14	106363051		TRUE
cg01551013	0.041	14	100203942	N_Shore	TRUE
cg01642895	0.041	17	954410	S_Shelf	TRUE	ABR;ABR;ABR
cg01883759	0.041	7	28220576	S_Shore	TRUE	JAZF1
cg01891217	0.041	6	123038060		NA	PKIB;PKIB;PKIB;PKIB;PKIB;PKIB
cg02654940	0.041	6	34206400	S_Shore	TRUE	HMGA1;HMGA1;HMGA1;HMGA1;HMGA1;HMGA1
cg04666029	0.041	11	2552843	N_Shore	TRUE	KCNQ1;KCNQ1
cg04838147	0.041	10	26505069	Island	TRUE	GAD2;GAD2
cg05228150	0.041	5	140766778	N_Shore	NA	PCDHGB4;PCDHGB4;PCDHGA1;PCDHGA2;PCDHGA3;PCDHGB1;PCDHGA4;PCDHGB2;PCDHGA5;PCDHGB3;PCDHGA6;PCDHGA7
cg05583659	0.041	1	32281711		NA	SPOCD1;SPOCD1;SPOCD1
cg06377635	0.041	17	9862924		TRUE	GAS7;GAS7;GAS7;GAS7
cg06704963	0.041	8	130282754		NA
cg07105723	0.041	3	71441887		NA	FOXP1;FOXP1;FOXP1;FOXP1;FOXP1
cg07944953	0.041	8	26315668		NA
cg08230244	0.041	5	137282805		NA	FAM13B;FAM13B;FAM13B
cg09956907	0.041	7	94538165	S_Shore	TRUE	PPP1R9A;PPP1R9A;PPP1R9A;PPP1R9A;PPP1R9A
cg10809166	0.041	12	54346462	N_Shore	TRUE
cg10832857	0.041	2	131864974	S_Shore	NA	PLEKHB2;PLEKHB2;PLEKHB2;PLEKHB2;PLEKHB2;PLEKHB2;PLEKHB2;PLEKHB2;PLEKHB2;PLEKHB2;PLEKHB2;PLEKHB2;PLEKHB2
cg11112948	0.041	2	231306379		NA	SP100;SP100;SP100;SP100;SP100;SP100
cg11944127	0.041	2	231829238		TRUE
cg12414339	0.041	3	119536718		TRUE	NR1I2;NR1I2;NR1I2
cg14112997	0.041	22	17591088	S_Shore	TRUE	IL17RA
cg14593760	0.041	18	60786972		NA
cg16442638	0.041	2	120989893		NA
cg16589885	0.041	11	124713604	S_Shore	NA
cg17510725	0.041	1	84628924		NA	PRKACB;PRKACB;PRKACB;PRKACB;PRKACB;PRKACB;PRKACB;PRKACB;PRKACB;PRKACB;PRKACB
cg17802633	0.041	2	68871468	S_Shore	TRUE	PROKR1
cg18598146	0.041	20	47896448	S_Shore	TRUE	SNORD12B;C20orf199;MIR1259;C20orf199;SNORD12;C20orf199
cg23599524	0.041	12	102514919	S_Shore	NA	PARPBP
cg25713185	0.041	2	228582486	Island	TRUE	SLC19A3
cg01639496	0.04	5	54523091	Island	NA	MCIDAS;MCIDAS
cg02335441	0.04	3	130745948	S_Shore	TRUE	NEK11;NEK11;ASTE1;NEK11
cg02348445	0.04	6	159074793		NA	SYTL3;SYTL3;SYTL3;SYTL3
cg02553054	0.04	12	50478480	N_Shore	TRUE	SMARCD1;SMARCD1
cg03746015	0.04	16	11141000		TRUE	CLEC16A
cg03882972	0.04	1	33687175		NA
cg04104066	0.04	2	45036464		NA
cg05171197	0.04	2	240230850		TRUE	HDAC4
cg05478955	0.04	1	52607458	Island	NA	ZFYVE9;ZFYVE9
cg06906965	0.04	19	58450175	S_Shelf	TRUE
cg10447539	0.04	17	43473940	Island	TRUE	ARHGAP27;ARHGAP27
cg11847992	0.04	5	95590917		TRUE
cg13270001	0.04	16	53925870		NA	FTO
cg14675881	0.04	2	43396331	N_Shore	TRUE
cg14747903	0.04	19	35740509	Island	TRUE	LSR;LSR;LSR
cg16919771	0.04	7	126892599	Island	TRUE	GRM8
cg17270808	0.04	1	166808351	Island	TRUE	POGK
cg17995965	0.04	6	139695593	Island	TRUE	CITED2;CITED2;CITED2;CITED2
cg19146916	0.04	9	101998297		NA
cg21864105	0.04	11	65153828	Island	NA	FRMD8;FRMD8;FRMD8
cg22238122	0.04	1	164546143	S_Shore	TRUE	PBX1
cg22664614	0.04	7	129991187		TRUE	CPA5;CPA5;CPA5
cg23379980	0.04	19	55932929		NA
cg26405802	0.04	1	24470228		TRUE	IL22RA1
cg00111333	0.039	1	198828249		TRUE	MIR181B1;MIR181A1
cg00948500	0.039	21	32006706		NA	KRTAP20-2
cg00973938	0.039	16	89654405	Island	TRUE	CPNE7;CPNE7
cg02142657	0.039	14	77278949	Island	TRUE	ANGEL1
cg03223159	0.039	4	146028480		NA	ABCE1;ABCE1
cg03837670	0.039	5	180515470		NA
cg04261066	0.039	19	3762669	Island	TRUE	MRPL54;MRPL54;APBA3
cg04332373	0.039	4	15779642	N_Shore	TRUE	CD38
cg04771100	0.039	8	38832335	Island	TRUE	HTRA4
cg05712748	0.039	1	43472312	N_Shore	TRUE
cg06417631	0.039	6	12183135		NA
cg06971761	0.039	21	45379595	Island	TRUE	AGPAT3;AGPAT3
cg07092748	0.039	7	151771858		NA	GALNT11;GALNT11
cg08612051	0.039	7	35595790		NA
cg09068447	0.039	15	34502498	Island	TRUE	C15orf29
cg12219752	0.039	9	72000277		NA	FAM189A2;FAM189A2
cg12751042	0.039	12	12874288	N_Shelf	TRUE	CDKN1B
cg14163706	0.039	9	95089361	S_Shore	TRUE	NOL8;CENPP;NOL8
cg14505174	0.039	20	62739062	S_Shore	TRUE	NPBWR2
cg14946913	0.039	8	124191241		NA	FAM83A;FAM83A
cg15195477	0.039	1	159851933		NA	CFAP45
cg15617775	0.039	7	1959607		NA	MAD1L1;MAD1L1;MAD1L1;MAD1L1;MAD1L1;MAD1L1
cg15706781	0.039	12	1336248		NA	ERC1;ERC1;ERC1;ERC1;ERC1;ERC1
cg18717237	0.039	3	59360791		NA
cg19333758	0.039	12	48135549		NA	RAPGEF3;RAPGEF3;RAPGEF3
cg21010407	0.039	1	46955679	Island	TRUE
cg22198615	0.039	15	65810238	S_Shore	TRUE	DPP8;DPP8;DPP8;DPP8
cg22927247	0.039	8	86351195	Island	TRUE	CA3
cg25064770	0.039	1	218647192		NA	MIR548F3
cg25461290	0.039	8	142276422		TRUE
cg26069068	0.039	8	125741265	Island	TRUE	MTSS1
cg01536190	0.038	1	1473147	Island	TRUE	C1orf70
cg02010738	0.038	19	2095466	Island	TRUE	C19orf36;MOBKL2A;C19orf36
cg03026865	0.038	6	47637946		NA	ADGRF2
cg03564887	0.038	6	160404691		NA	IGF2R
cg04868991	0.038	15	101514483	S_Shore	NA	LRRK1
cg05208178	0.038	2	233928423	S_Shelf	TRUE	INPP5D;INPP5D
cg05275618	0.038	10	126004474		NA
cg08121478	0.038	19	47217786	N_Shore	TRUE	PRKD2;PRKD2;PRKD2;PRKD2
cg08363339	0.038	20	57618487	S_Shore	TRUE	SLMO2
cg09624621	0.038	9	72435785		NA	C9orf135-AS1;C9orf135;C9orf135;C9orf135;C9orf135;C9orf135;C9orf135;C9orf135;C9orf135;C9orf135;C9orf135
cg10211874	0.038	17	38498816	Island	NA	RARA-AS1;RARA;RARA;RARA;RARA;RARA
cg10563898	0.038	3	190629224		NA
cg11603365	0.038	14	61970209		NA	PRKCH
cg11840197	0.038	20	60540469	Island	TRUE
cg11902380	0.038	12	57588031		TRUE	MIR1228;LRP1
cg12528790	0.038	1	91711202		NA
cg13636698	0.038	8	127569019	Island	NA	FAM84B
cg14132388	0.038	12	120242490	S_Shore	TRUE	CIT
cg14201874	0.038	19	41802965		NA	HNRNPUL1;HNRNPUL1;HNRNPUL1
cg15840462	0.038	1	969744	Island	TRUE	AGRN
cg20329153	0.038	7	121950282	Island	TRUE
cg20893956	0.038	6	152126736	N_Shelf	TRUE	ESR1;ESR1
cg21081878	0.038	21	38334730	N_Shelf	TRUE	HLCS
cg21413797	0.038	3	134165843		TRUE
cg23482582	0.038	8	146079270	S_Shore	NA	COMMD5;COMMD5;COMMD5;COMMD5
cg23539229	0.038	14	99423878		NA
cg23719534	0.038	15	101099284	Island	TRUE
cg23806035	0.038	7	44735568		NA	OGDH;OGDH
cg24236334	0.038	6	149534584		NA
cg26761744	0.038	6	11779039		TRUE	C6orf105;C6orf105;C6orf105;C6orf105
cg00303989	0.037	10	8302769		TRUE
cg01323602	0.037	9	89381669		NA
cg02402071	0.037	3	185827054	S_Shore	TRUE	ETV5
cg02987776	0.037	17	55330831	N_Shelf	NA
cg03200537	0.037	16	87022121		TRUE
cg03270919	0.037	1	16450404		NA
cg03354772	0.037	10	134756503	Island	TRUE	C10orf93
cg04767327	0.037	19	50191829	S_Shore	NA	ADM5
cg05783384	0.037	2	218843735	Island	TRUE
cg05854107	0.037	1	45139607	N_Shore	NA	C1orf228;TMEM53;TMEM53;TMEM53;TMEM53
cg06553792	0.037	17	71128239		TRUE
cg06704589	0.037	13	113097900		TRUE
cg07025583	0.037	5	157078881	Island	TRUE	SOX30;SOX30
cg07704959	0.037	3	40471662		TRUE
cg09203490	0.037	14	60098107	S_Shore	TRUE	RTN1;RTN1;RTN1
cg09352285	0.037	20	47919910		NA
cg12028998	0.037	2	109719404		NA
cg14241810	0.037	1	99470967	Island	TRUE	LPPR5;LPPR5
cg14522790	0.037	10	123891791		TRUE	TACC2;TACC2
cg15036874	0.037	22	50705948	Island	TRUE	MAPK11
cg15114105	0.037	19	49944820	N_Shore	TRUE	SLC17A7
cg16190265	0.037	7	650249		TRUE	PRKAR1B;PRKAR1B;PRKAR1B;PRKAR1B;PRKAR1B;PRKAR1B
cg18190219	0.037	22	46762943	Island	TRUE	CELSR1
cg18746443	0.037	5	95859928		NA	LOC101929710
cg19401033	0.037	3	107148372	N_Shore	TRUE
cg20801491	0.037	5	76248520	N_Shore	NA	CRHBP
cg23063440	0.037	6	107446472		TRUE
cg24403005	0.037	14	33366501		NA
cg24794552	0.037	2	11543952		NA
cg25206113	0.037	1	151788262		NA	RORC;RORC
cg26350916	0.037	18	7090842		NA	LAMA1
cg26392719	0.037	13	21952146	S_Shore	NA	ZDHHC20;MIPEPP3;ZDHHC20;ZDHHC20;ZDHHC20
cg27066256	0.037	11	362614		TRUE
cg27072332	0.037	11	1785176	Island	NA	CTSD;CTSD
cg01834022	0.036	4	5710411	Island	TRUE	EVC2;EVC2
cg03286833	0.036	9	116343114	N_Shelf	NA	RGS3;RGS3;RGS3;RGS3;RGS3;RGS3;RGS3
cg03679205	0.036	17	71165336	S_Shelf	NA	SSTR2
cg03680932	0.036	6	16306683		TRUE	ATXN1;ATXN1
cg05769499	0.036	9	92179627		NA
cg06595852	0.036	1	63154465	S_Shore	TRUE	DOCK7
cg07591921	0.036	13	84413367		TRUE
cg08578391	0.036	15	71804742		NA	THSD4
cg09470727	0.036	4	101049782		NA
cg09555403	0.036	7	98478619	S_Shore	NA	TRRAP;TRRAP;MIR3609
cg09740920	0.036	20	50123930		NA	NFATC2;NFATC2;NFATC2;NFATC2;NFATC2;NFATC2;NFATC2;NFATC2
cg11026555	0.036	12	124247223	Island	TRUE	DNAH10
cg11143193	0.036	12	123713553	N_Shelf	TRUE
cg11165752	0.036	7	27198189	Island	TRUE
cg11277363	0.036	2	13683748		NA
cg12629515	0.036	6	27859811	N_Shore	TRUE	HIST1H3J;HIST1H2BO
cg12673453	0.036	11	118016258	Island	TRUE	SCN4B;SCN4B;SCN4B;SCN4B
cg13805993	0.036	12	6473444	S_Shore	NA	SCNN1A;SCNN1A;SCNN1A
cg14803240	0.036	6	80739515		NA	TTK;TTK
cg19118791	0.036	9	100069819	N_Shore	NA	CCDC180;LOC100499484-C9ORF174;LOC100499484-C9ORF174;LOC100499484-C9ORF174
cg20858454	0.036	11	4010737		TRUE	STIM1
cg22158929	0.036	6	31125445	N_Shore	TRUE	CCHCR1;TCF19;CCHCR1;TCF19;CCHCR1;CCHCR1;CCHCR1
cg24053715	0.036	22	38214548	Island	TRUE
cg24106132	0.036	11	33366388		NA	HIPK3;HIPK3;HIPK3;HIPK3
cg24692555	0.036	13	114302661	S_Shore	TRUE
cg25117092	0.036	3	150948274		TRUE	MED12L;P2RY14;P2RY14
cg27071707	0.036	19	1614334	Island	TRUE	TCF3;TCF3
cg27189424	0.036	1	17914734		NA	ARHGEF10L;ARHGEF10L
cg00551617	0.035	2	152152581		TRUE
cg02856307	0.035	5	99606013		NA
cg03298789	0.035	7	89875761	S_Shore	NA	CFAP69;CFAP69
cg03520290	0.035	14	75448311	S_Shore	NA
cg04307927	0.035	17	41132963	Island	TRUE	AARSD1;AARSD1;AARSD1;RUNDC1;AARSD1
cg04793813	0.035	16	56659964	S_Shore	TRUE	MT1E
cg05072114	0.035	12	79960199		NA
cg05413305	0.035	17	79366851	Island	TRUE
cg06998765	0.035	14	75389618	N_Shore	TRUE	RPS6KL1
cg07355392	0.035	6	108279494	Island	TRUE	SEC63
cg08259261	0.035	4	89978400		NA	FAM13A
cg08926571	0.035	10	16565058	S_Shore	TRUE	C1QL3
cg09438075	0.035	13	44359415	N_Shore	TRUE	ENOX1
cg09755313	0.035	12	56532555		NA	ESYT1;ESYT1;ESYT1;ESYT1
cg10444350	0.035	17	56084814	Island	TRUE	SFRS1;SFRS1
cg11182874	0.035	8	102472508		TRUE
cg12474312	0.035	8	28348088	N_Shelf	TRUE	FBXO16
cg13554246	0.035	20	1317746		NA	FKBP1A-SDCBP2;SDCBP2-AS1;SDCBP2-AS1;SDCBP2-AS1
cg14737164	0.035	2	43263266		NA	LOC102723854
cg14748380	0.035	1	179713788	Island	TRUE	FAM163A
cg15044818	0.035	1	24118515	S_Shore	NA	LYPLA2
cg16107982	0.035	11	45602981		NA
cg16362386	0.035	19	17665996	N_Shore	NA	COLGALT1
cg17742418	0.035	17	19188816		TRUE	EPN2;EPN2;EPN2
cg18187198	0.035	6	27570442		TRUE
cg18418642	0.035	19	19448009		NA	MAU2
cg19380303	0.035	15	90172193	S_Shore	TRUE	KIF7
cg20551922	0.035	17	4391282		TRUE	SPNS3
cg21134096	0.035	7	151217883	Island	TRUE	RHEB
cg24902920	0.035	6	10416373	N_Shore	TRUE	TFAP2A;TFAP2A
cg26067287	0.035	2	65455118	Island	NA	ACTR2;ACTR2
cg26282792	0.035	19	58554479	Island	TRUE	ZSCAN1
cg26452915	0.035	20	57486076		TRUE	GNAS;GNAS;GNAS;GNAS;GNAS;GNAS;GNAS;GNAS
cg26518660	0.035	1	79728608		TRUE
cg27078995	0.035	14	104273185		NA	PPP1R13B
cg00029812	0.034	17	40086367	N_Shore	NA	TTC25;TTC25
cg00042969	0.034	19	40882392		NA	PLD3;PLD3;PLD3
cg00774100	0.034	6	31465369	N_Shore	TRUE	MICB
cg00809755	0.034	21	22229317		NA
cg01065373	0.034	17	41476044	N_Shore	TRUE	ARL4D
cg02343823	0.034	5	150284419	Island	TRUE	ZNF300
cg02573524	0.034	19	47165142	S_Shore	TRUE	DACT3
cg03536711	0.034	1	221509067		TRUE	LOC400804
cg03549563	0.034	20	61640931	Island	TRUE
cg03871251	0.034	5	176757670	N_Shore	TRUE
cg04448709	0.034	16	81349954	S_Shore	TRUE	GAN
cg04457114	0.034	5	174159705	Island	TRUE
cg05325249	0.034	6	18506735		NA
cg05750323	0.034	6	152953820	N_Shelf	TRUE	SYNE1;SYNE1
cg06489295	0.034	11	60674258	S_Shore	TRUE	PRPF19
cg06753439	0.034	6	33245488	Island	TRUE	B3GALT4
cg07675998	0.034	11	64268315		TRUE
cg10878896	0.034	12	56694449	S_Shore	TRUE	CS
cg11092416	0.034	6	29617549	N_Shore	TRUE
cg11601967	0.034	7	1886391	S_Shore	TRUE	MAD1L1;MAD1L1;MAD1L1
cg11809802	0.034	14	71803460		NA
cg11881472	0.034	11	36442485		TRUE	PRR5L;PRR5L;PRR5L;PRR5L
cg11953916	0.034	17	11900692	Island	TRUE	ZNF18
cg12106127	0.034	11	116370176	N_Shore	NA
cg13171565	0.034	12	6960214	N_Shore	TRUE	USP5;USP5;CDCA3
cg13343687	0.034	3	49843809	S_Shelf	TRUE	UBA7
cg13712518	0.034	9	140001096	S_Shelf	TRUE	MAN1B1
cg13790259	0.034	19	42704706	S_Shore	TRUE	DEDD2
cg13826564	0.034	11	65306731	Island	TRUE	LTBP3;LTBP3;LTBP3
cg14447871	0.034	14	71788807	S_Shore	NA
cg14507088	0.034	9	130690399	S_Shore	TRUE	PIP5KL1;PIP5KL1
cg15070960	0.034	1	21682360		NA
cg15506609	0.034	7	27206073	Island	TRUE	HOXA9
cg15899410	0.034	15	76136386	Island	TRUE	UBE2Q2;UBE2Q2;UBE2Q2
cg16015397	0.034	21	46331472		NA	ITGB2;ITGB2;ITGB2
cg17930710	0.034	20	30678020		NA	HCK;HCK;HCK;HCK;HCK;HCK
cg18369866	0.034	5	145718392	Island	TRUE	POU4F3
cg20893579	0.034	22	38215064	Island	TRUE
cg21040160	0.034	4	2772443		NA
cg22098660	0.034	4	6107339	Island	TRUE	JAKMIP1;JAKMIP1
cg22850604	0.034	20	36804262		NA
cg25174338	0.034	8	25107121		TRUE	DOCK5
cg25395505	0.034	7	97877765	N_Shelf	TRUE	TECPR1
cg26804911	0.034	2	223269664		NA
cg00564080	0.033	9	134554002		NA	RAPGEF1;RAPGEF1;RAPGEF1
cg03016722	0.033	9	92517538		NA
cg03221988	0.033	15	35260882	N_Shore	NA	AQR
cg03254916	0.033	1	201978949		TRUE	ELF3;ELF3
cg03302259	0.033	19	11689855	S_Shore	TRUE	ACP5;ACP5;ACP5;ACP5
cg04636576	0.033	13	74340256		NA	KLF12
cg05337761	0.033	1	2121349	Island	TRUE	C1orf86;LOC100128003;C1orf86
cg05457696	0.033	8	103395266		NA	UBR5;UBR5
cg06176221	0.033	21	36263287	Island	NA	RUNX1
cg06193276	0.033	7	116768163		NA	ST7;ST7;ST7-AS2;ST7-AS2
cg07267782	0.033	6	54711227	Island	TRUE	FAM83B
cg07332116	0.033	20	33796361		NA
cg07365127	0.033	7	12151221	Island	TRUE
cg08446606	0.033	7	138589276		NA	KIAA1549;KIAA1549
cg09891106	0.033	20	33292075	Island	TRUE	TP53INP2
cg10119564	0.033	8	1894814	S_Shore	TRUE	ARHGEF10
cg10635102	0.033	16	31374543		NA	ITGAX;ITGAX
cg11580663	0.033	1	154244759	Island	TRUE	HAX1;HAX1
cg11947782	0.033	1	9775985	Island	TRUE	PIK3CD
cg12050497	0.033	2	14773274	Island	TRUE	FAM84A
cg12060684	0.033	4	86958202		NA	MAPK10;MAPK10;MAPK10;MAPK10
cg13282152	0.033	8	65492683	N_Shore	TRUE	BHLHE22
cg13695726	0.033	21	43482150		NA	UMODL1;UMODL1
cg13944802	0.033	5	129242158	S_Shore	NA	CHSY3
cg15266400	0.033	14	77294668		NA	LRRC74A
cg16585659	0.033	12	114946528		NA
cg17005273	0.033	17	74524238		TRUE	CYGB
cg17149262	0.033	8	37186030		TRUE
cg19987881	0.033	3	157590066		NA
cg20441135	0.033	10	93999132	Island	TRUE	CPEB3
cg20880254	0.033	1	9711331	N_Shore	NA	PIK3CD
cg21549927	0.033	8	110987617	N_Shore	TRUE	KCNV1
cg21655915	0.033	3	65535247	Island	TRUE	MAGI1;MAGI1;MAGI1
cg23369334	0.033	16	3718650		NA	TRAP1;TRAP1
cg25295063	0.033	19	2475130	Island	TRUE	GADD45B
cg25559100	0.033	20	524528	S_Shore	TRUE	CSNK2A1;CSNK2A1;CSNK2A1
cg26670789	0.033	19	42683835	S_Shelf	TRUE
cg27246321	0.033	2	165924708		NA
cg27460943	0.033	4	149362809	N_Shore	TRUE	NR3C2;NR3C2
cg00768409	0.032	15	83954392	S_Shore	TRUE	BNC1
cg00948209	0.032	4	39136939		NA	MIR1273H
cg01201932	0.032	14	24978681		TRUE	CMA1
cg01438286	0.032	1	249200039	N_Shore	TRUE	PGBD2;PGBD2
cg02086877	0.032	1	44891298		NA	RNF220
cg02783838	0.032	10	11248175		TRUE	CUGBP2;CUGBP2;CUGBP2;CUGBP2
cg03586793	0.032	14	104312558	N_Shore	TRUE	PPP1R13B
cg04068518	0.032	14	77507317		NA	LOC283575
cg04617936	0.032	2	214353	S_Shore	TRUE
cg04740665	0.032	1	205560997	N_Shore	TRUE	MFSD4
cg04893733	0.032	19	31831060		NA	TSHZ3
cg05200653	0.032	6	90271887		NA	ANKRD6;ANKRD6;ANKRD6;ANKRD6
cg05413550	0.032	10	115614233	N_Shore	NA	DCLRE1A;DCLRE1A;NHLRC2
cg05432134	0.032	16	66737539		NA
cg05656900	0.032	2	26235097		TRUE
cg06003410	0.032	20	24968599		NA	APMAP
cg06191029	0.032	8	103397353		NA	UBR5;UBR5
cg07559901	0.032	11	8117198		NA	TUB;TUB;TUB;TUB
cg08527324	0.032	17	54655325		TRUE
cg08683343	0.032	20	61810535	Island	TRUE
cg09236382	0.032	11	6676366	N_Shore	TRUE	DCHS1
cg09664479	0.032	11	44617598		TRUE	CD82;CD82
cg12187071	0.032	7	31023709		TRUE
cg12852132	0.032	4	23736661		NA
cg13454099	0.032	12	49076203	Island	TRUE	C12orf41
cg14577406	0.032	9	14317154	S_Shore	TRUE
cg14773637	0.032	1	78694105		NA	MGC27382
cg14923652	0.032	18	12277384		TRUE	CIDEA;CIDEA
cg16138400	0.032	14	22385890		TRUE
cg16160710	0.032	2	165700991	S_Shelf	TRUE
cg16190575	0.032	11	129910653	Island	TRUE
cg18145047	0.032	5	140700638	S_Shore	TRUE	TAF7
cg19239937	0.032	20	31148808		NA	NOL4L
cg19251656	0.032	1	100000372		TRUE
cg19416570	0.032	19	58715677	Island	TRUE	ZNF274;ZNF274;ZNF274
cg21407000	0.032	22	47775127		NA
cg21473545	0.032	5	178203432		TRUE	AACSL
cg22473312	0.032	19	28284823	Island	TRUE	LOC148189
cg24791731	0.032	10	20107785	S_Shore	NA	PLXDC2;PLXDC2
cg24838010	0.032	17	78194695	Island	TRUE	SLC26A11;SLC26A11;SLC26A11;SGSH;SLC26A11
cg26656658	0.032	12	121615078		TRUE	P2RX7
cg27416337	0.032	3	32748004		TRUE	CNOT10
cg01325552	0.031	4	187025420	N_Shore	TRUE
cg01512069	0.031	4	190579472		NA	LINC01262
cg01520571	0.031	17	35296481	Island	TRUE	LHX1
cg01530101	0.031	11	2891098	Island	TRUE	KCNQ1DN
cg01797501	0.031	12	65671924	N_Shore	NA	MSRB3;MSRB3;MSRB3;MSRB3
cg01910867	0.031	2	177235363		NA
cg04673912	0.031	7	116593113	N_Shore	TRUE	ST7OT4;ST7OT1;ST7;ST7
cg05363110	0.031	16	79598137		TRUE
cg05522047	0.031	11	9007341		NA	NRIP3
cg05812200	0.031	4	16463145		NA
cg07031797	0.031	22	50483123	N_Shore	TRUE	TTLL8
cg07479711	0.031	5	1524940	S_Shore	TRUE	LPCAT1
cg09592261	0.031	16	67571821	Island	NA	FAM65A;FAM65A;FAM65A;FAM65A
cg10582690	0.031	10	69644422	Island	TRUE	SIRT1;SIRT1
cg11714846	0.031	1	230419534	S_Shelf	TRUE
cg11813056	0.031	15	58520121		NA
cg11846315	0.031	9	35647073	Island	TRUE
cg12281623	0.031	18	13103545		NA	CEP192
cg12374610	0.031	11	114167495		NA	NNMT
cg12816674	0.031	1	15407935		NA	KAZN
cg12831086	0.031	20	44099675	S_Shore	TRUE	WFDC2
cg12858212	0.031	16	4451467		NA	CORO7-PAM16;CORO7;CORO7;CORO7
cg12920744	0.031	13	60902250		NA
cg13227473	0.031	10	62538143	Island	TRUE	CDK1;CDC2;CDK1;CDK1;CDK1;CDK1
cg13273411	0.031	1	114200396		NA	MAGI3;MAGI3
cg15021339	0.031	6	76289788		NA
cg17379860	0.031	11	61159602	N_Shore	TRUE	TMEM216
cg18314532	0.031	9	91396998		NA
cg18419271	0.031	6	32116016	N_Shore	TRUE
cg18840408	0.031	7	136854079		NA
cg19508967	0.031	5	1840347		TRUE
cg20722113	0.031	14	100276443		NA	EML1;EML1
cg22016187	0.031	22	24490900		NA	CABIN1;CABIN1;CABIN1
cg22457641	0.031	4	164585200		NA	1-Mar
cg24346776	0.031	1	147737024	Island	TRUE
cg25556035	0.031	19	13127873	S_Shelf	TRUE	NFIX
cg26475541	0.031	17	79026152	Island	TRUE	BAIAP2;BAIAP2;BAIAP2;BAIAP2
cg00003818	0.03	19	17336525	N_Shore	TRUE	OCEL1
cg00198898	0.03	8	110988545	S_Shore	NA
cg00777074	0.03	9	124061615	N_Shore	NA	GSN;GSN;GSN;GSN;GSN;GSN;GSN;GSN;GSN;GSN
cg02313986	0.03	15	40672041	N_Shelf	TRUE
cg03034070	0.03	2	190044841		TRUE	COL5A2
cg04096767	0.03	11	32449450	Island	TRUE	WT1;WT1;WT1;WT1
cg06678608	0.03	16	78198090		NA	WWOX;WWOX;WWOX;WWOX;WWOX;WWOX;WWOX;WWOX
cg07326071	0.03	7	25766144		TRUE
cg07571338	0.03	1	38518711		NA
cg08035234	0.03	1	62107430		TRUE
cg08236655	0.03	3	16930651	S_Shelf	NA	PLCL2
cg08310816	0.03	9	140387635	N_Shore	NA	PNPLA7;PNPLA7
cg09085439	0.03	22	37678169		NA	CYTH4
cg09674175	0.03	10	11865199	Island	TRUE	C10orf47
cg10317026	0.03	1	155056636	N_Shore	TRUE	EFNA3
cg10714284	0.03	6	32908901		TRUE	HLA-DMB
cg11219426	0.03	12	108306486		NA
cg11939399	0.03	4	57773300	N_Shore	TRUE	REST
cg12584718	0.03	7	100028402	S_Shore	TRUE	MEPCE
cg13967811	0.03	5	111684298		TRUE	EPB41L4A
cg14015656	0.03	9	100070142	Island	TRUE	KIAA1529
cg14370197	0.03	19	18654971	S_Shore	NA	FKBP8;FKBP8
cg14890331	0.03	17	27272435	N_Shelf	NA	PHF12;PHF12;PHF12
cg16096942	0.03	17	922786	N_Shelf	NA	ABR;ABR;ABR;ABR;ABR
cg16259985	0.03	5	9467915		NA	SEMA5A
cg17627119	0.03	8	41999657	S_Shore	NA
cg18280057	0.03	8	125741158	Island	TRUE	MTSS1
cg18482388	0.03	2	127915409		NA
cg18836847	0.03	9	140136534	Island	TRUE	TUBB2C
cg20746634	0.03	5	180047407	Island	TRUE	FLT4;FLT4
cg21191541	0.03	3	195634833	N_Shore	NA	TNK2
cg22268271	0.03	22	39548261	Island	TRUE	CBX7
cg22781632	0.03	13	94867323		NA	GPC6
cg23681745	0.03	2	202004875		TRUE	CFLAR;CFLAR;CFLAR
cg23987493	0.03	2	162101063	N_Shore	NA	LOC100996579;LOC100996579;LOC101929512
cg25575835	0.03	3	179280730	Island	TRUE	ACTL6A;ACTL6A;ACTL6A;ACTL6A;ACTL6A;ACTL6A
cg25929664	0.03	7	220654	S_Shore	TRUE	FAM20C
cg26181039	0.03	17	78744709		NA	RPTOR;RPTOR
cg27610605	0.03	7	152063901	Island	TRUE	MLL3
cg00566431	0.029	11	57335606	S_Shore	TRUE	UBE2L6;UBE2L6
cg01921773	0.029	16	75661691		TRUE	KARS;KARS
cg03276134	0.029	17	4469383		NA
cg03339247	0.029	16	73059888		TRUE	ZFHX3;ZFHX3
cg04545963	0.029	14	35872393	N_Shore	TRUE	NFKBIA
cg05085636	0.029	2	165874828		TRUE
cg05794695	0.029	1	214777596	N_Shore	TRUE	CENPF
cg05886480	0.029	8	103118735		NA	NCALD;NCALD;NCALD;NCALD;NCALD;NCALD;NCALD
cg06556266	0.029	11	76154804	N_Shore	NA	C11orf30;C11orf30;C11orf30;C11orf30
cg07328888	0.029	13	33002693	S_Shore	TRUE	N4BP2L1;N4BP2L1
cg07714361	0.029	11	89350186		NA
cg08607272	0.029	14	71247375		NA	MAP3K9;MAP3K9;MAP3K9;MAP3K9
cg09430344	0.029	16	27237355		NA	NSMCE1
cg09510202	0.029	6	13014871	N_Shore	TRUE	PHACTR1
cg10610528	0.029	6	34206540	S_Shore	NA	HMGA1;HMGA1;HMGA1;HMGA1;HMGA1;HMGA1
cg11192257	0.029	21	47814252	S_Shore	NA	PCNT
cg11204177	0.029	7	82919052		NA
cg11216632	0.029	1	155944655	N_Shelf	TRUE	ARHGEF2;ARHGEF2;ARHGEF2
cg11429624	0.029	1	204171130		NA	GOLT1A
cg12092346	0.029	18	77659572	Island	TRUE	KCNG2
cg12095712	0.029	6	53803789		NA	LOC101927189
cg12186702	0.029	19	17487908	Island	TRUE	PLVAP
cg12213037	0.029	1	1666808	N_Shelf	TRUE	SLC35E2
cg12713583	0.029	19	940724	Island	TRUE	ARID3A
cg13663945	0.029	5	81600712		TRUE	ATP6AP1L
cg14389924	0.029	17	4606729	N_Shore	TRUE	PELP1
cg14559075	0.029	4	47487081		TRUE	ATP10D
cg15852963	0.029	3	181440178	S_Shelf	TRUE	SOX2OT
cg17499941	0.029	5	87975812	N_Shore	TRUE	LOC645323
cg17736057	0.029	12	34372490	S_Shore	TRUE
cg17867252	0.029	6	73364350		NA	KCNQ5-IT1;KCNQ5;KCNQ5;KCNQ5;KCNQ5;KCNQ5
cg18319852	0.029	6	168436099	S_Shore	TRUE	KIF25;KIF25
cg19383432	0.029	2	76673861		NA
cg19697351	0.029	7	1545526	S_Shore	NA
cg20884939	0.029	10	116527795	Island	TRUE
cg22381282	0.029	5	180219882	Island	TRUE	MGAT1;MGAT1;MGAT1;MGAT1;MGAT1
cg22398093	0.029	15	52043486	Island	TRUE	LYSMD2;TMOD2;TMOD2;LYSMD2
cg22828383	0.029	12	125002191	Island	TRUE	NCOR2;NCOR2
cg23129342	0.029	15	39283510		TRUE
cg23369683	0.029	2	61166843		NA
cg23671319	0.029	7	39044924		TRUE	POU6F2;POU6F2
cg24045399	0.029	12	6876713	Island	NA	PTMS
cg24404630	0.029	18	13611824		TRUE	C18orf1;C18orf1;C18orf1;C18orf1;C18orf1;C18orf1
cg25614875	0.029	1	217263847	S_Shore	TRUE	ESRRG;ESRRG;ESRRG
cg25920064	0.029	1	18807226	N_Shore	NA	KLHDC7A
cg27084121	0.029	16	2021877	Island	TRUE	TBL3
cg27147350	0.029	6	33245881	S_Shore	TRUE	B3GALT4
cg27228136	0.029	22	37608819		TRUE	SSTR3
cg00035689	0.028	22	43671762		NA	SCUBE1
cg00339168	0.028	11	95938227		NA	MAML2
cg00616572	0.028	16	10772249		TRUE	TEKT5
cg01221151	0.028	17	27225086	S_Shore	NA	DHRS13;FLOT2
cg01251360	0.028	16	68772225	Island	TRUE	CDH1
cg01308118	0.028	6	50631816		TRUE
cg01352294	0.028	6	109614626	S_Shelf	TRUE	CCDC162
cg01645806	0.028	6	170189779	N_Shore	TRUE	C6orf208;C6orf122
cg01862457	0.028	17	59199909		NA	BCAS3;BCAS3
cg02002217	0.028	13	24520348		TRUE
cg02002551	0.028	8	24772878	S_Shore	TRUE	NEFM;NEFM
cg02921842	0.028	2	37789644		NA
cg03108070	0.028	6	33245490	Island	TRUE	B3GALT4
cg03124182	0.028	3	107472894		NA	BBX;BBX;BBX
cg03333305	0.028	12	98812863		NA
cg03460814	0.028	20	14170638		NA	MACROD2
cg04534902	0.028	12	96388051	N_Shore	NA	HAL;HAL;HAL
cg06390490	0.028	22	38627184		NA	TMEM184B;TMEM184B;TMEM184B
cg06769918	0.028	6	13015005	Island	TRUE	PHACTR1
cg06929846	0.028	1	156627000	N_Shore	TRUE	BCAN
cg07832830	0.028	15	74200807		NA
cg08125539	0.028	17	47079959	S_Shelf	TRUE	IGF2BP1;IGF2BP1
cg08166072	0.028	2	46213920		NA	PRKCE
cg09194650	0.028	12	110337899	N_Shore	TRUE	TCHP;TCHP
cg09825979	0.028	7	27179432	Island	TRUE
cg10136560	0.028	4	140737518		TRUE	MAML3
cg10398905	0.028	2	97406466	S_Shore	TRUE	LMAN2L;LMAN2L;LMAN2L;LMAN2L;LMAN2L;LMAN2L
cg10716304	0.028	11	113424798		NA
cg12308391	0.028	11	113143664		TRUE	NCAM1;NCAM1
cg12563847	0.028	17	17529499		TRUE
cg12669065	0.028	19	41196194	N_Shore	NA	NUMBL;NUMBL;NUMBL
cg13455434	0.028	8	30243930	S_Shore	TRUE	RBPMS;RBPMS;RBPMS;RBPMS
cg14127188	0.028	9	137772569		TRUE	FCN2;FCN2
cg14209730	0.028	2	64632636		TRUE
cg14321539	0.028	8	53326384		TRUE
cg15125982	0.028	1	28431716		NA
cg15208227	0.028	15	81208133		NA	CEMIP;CEMIP;CEMIP
cg15505219	0.028	14	61858317		TRUE	PRKCH
cg15600238	0.028	7	27260585	S_Shore	TRUE
cg15737862	0.028	9	7234317		NA
cg16000638	0.028	16	13099918		NA	SHISA9
cg16730908	0.028	18	43652592	S_Shore	TRUE	PSTPIP2
cg20042013	0.028	9	139836443	Island	TRUE	FBXW5
cg20105955	0.028	6	30931700		NA
cg22720745	0.028	13	103427172	S_Shore	NA	TEX30;TEX30;TEX30;TEX30
cg22757391	0.028	4	1166270	Island	TRUE	LOC100130872-SPON2;SPON2;SPON2
cg23015303	0.028	18	34190432		NA	FHOD3;FHOD3;FHOD3
cg23438810	0.028	5	65439580	N_Shore	TRUE	SFRS12;SFRS12
cg24321347	0.028	19	2290024	Island	TRUE	LINGO3
cg24789335	0.028	8	144400067	Island	TRUE	TOP1MT
cg25389803	0.028	12	45586377		NA	PLEKHA8P1
cg27016020	0.028	16	28303432	N_Shore	TRUE	SBK1
cg27173749	0.028	15	58506426		NA
cg27503015	0.028	2	162270453	N_Shore	TRUE
cg27552493	0.028	12	62652662	N_Shore	TRUE
cg27585916	0.028	6	91108049		NA
cg00302763	0.027	15	22442000		TRUE
cg00743325	0.027	2	98703619	Island	NA	VWA3B;VWA3B
cg00901051	0.027	1	208132490	Island	TRUE
cg01076459	0.027	17	2908230		TRUE	RAP1GAP2;RAP1GAP2
cg01486657	0.027	8	144243641	S_Shore	NA
cg01930541	0.027	12	105428098		NA	ALDH1L2;ALDH1L2
cg02384857	0.027	7	27197614	N_Shore	TRUE	HOXA7
cg02691623	0.027	21	44145206		NA	PDE9A;PDE9A;PDE9A;PDE9A;PDE9A;PDE9A;PDE9A;PDE9A;PDE9A;PDE9A;PDE9A;PDE9A;PDE9A;PDE9A;PDE9A;PDE9A;PDE9A;PDE9A;PDE9A;PDE9A
cg02853905	0.027	1	205332707		NA
cg03006549	0.027	9	22009648	S_Shore	NA	CDKN2B;CDKN2B;CDKN2B-AS1;CDKN2B-AS1;CDKN2B-AS1;CDKN2B-AS1;CDKN2B-AS1;CDKN2B-AS1;CDKN2B-AS1;CDKN2B-AS1;CDKN2B-AS1;CDKN2B-AS1;CDKN2B-AS1;CDKN2B-AS1;CDKN2B-AS1;CDKN2B-AS1
cg03480383	0.027	16	89930147		TRUE	SPIRE2
cg03536885	0.027	7	27163820	Island	TRUE	HOXA3
cg05006071	0.027	5	40680983	Island	NA	PTGER4
cg06604227	0.027	1	11696093		NA
cg06667063	0.027	3	158519627	Island	TRUE	MFSD1;MFSD1
cg06908618	0.027	16	87739453	S_Shore	TRUE	LOC100129637
cg08549968	0.027	10	114039923		NA
cg10251150	0.027	6	17706713	Island	NA	NUP153;NUP153;NUP153;NUP153;NUP153;NUP153
cg10536999	0.027	7	26193109	S_Shore	TRUE	NFE2L3
cg11186858	0.027	17	75096382		TRUE
cg11230591	0.027	17	73149482	N_Shore	NA	HN1;HN1;HN1;HN1;HN1;HN1;HN1;HN1
cg11322797	0.027	5	132155450	Island	TRUE
cg11348740	0.027	8	127336433		NA	LOC101927657
cg12393921	0.027	16	89333977	N_Shore	NA
cg12495801	0.027	12	6560851		TRUE	TAPBPL;CD27;LOC678655
cg13102133	0.027	7	37025796		TRUE	ELMO1;ELMO1;ELMO1
cg13357922	0.027	10	135251512	N_Shelf	TRUE
cg13558754	0.027	19	36247867	Island	TRUE	HSPB6;C19orf55
cg14042143	0.027	7	2646782	S_Shore	TRUE	IQCE;IQCE
cg14233565	0.027	18	34274098		NA	FHOD3;FHOD3;FHOD3
cg15239874	0.027	12	121148841	Island	TRUE	UNC119B
cg15824316	0.027	12	117317338	Island	TRUE	HRK
cg16058220	0.027	14	103490442		NA	CDC42BPB
cg16178095	0.027	21	44597433	S_Shelf	NA
cg17362900	0.027	6	33047944	N_Shore	TRUE	HLA-DPB1
cg17671621	0.027	2	242077496		NA	PASK;PASK;PASK;PASK;PASK;PASK;PASK;PASK;PASK
cg18422587	0.027	7	3134670		TRUE
cg18542340	0.027	18	12934735		NA
cg18848606	0.027	17	32993105		NA
cg18923222	0.027	2	105489120	Island	NA	LINC01159;LINC01159
cg22320071	0.027	1	155879918		NA	RIT1;RIT1;RIT1
cg22795891	0.027	2	192543908	S_Shore	TRUE	OBFC2A;OBFC2A
cg23848484	0.027	20	30414527	S_Shelf	NA	MYLK2;MYLK2
cg24222546	0.027	15	74501771		TRUE	STRA6;STRA6;STRA6
cg24325204	0.027	19	1446349	Island	TRUE
cg25006231	0.027	10	77163983	Island	TRUE	C10orf41;C10orf41
cg26091747	0.027	6	30113696		TRUE	TRIM40
cg26542567	0.027	8	142986670	S_Shelf	TRUE
cg26731143	0.027	1	42357199		NA	HIVEP3;HIVEP3;HIVEP3;HIVEP3
cg27505026	0.027	19	6767650	N_Shore	NA	SH2D3A
cg27565899	0.027	1	110166664	S_Shelf	TRUE	AMPD2;AMPD2;AMPD2
cg00450695	0.026	19	1068487	Island	TRUE	HMHA1
cg00579868	0.026	7	5271516	S_Shelf	TRUE	WIPI2;WIPI2;WIPI2;WIPI2;WIPI2
cg02090160	0.026	2	172958880	N_Shore	TRUE
cg02437068	0.026	1	55267142	S_Shore	NA	TTC22;TTC22
cg03703356	0.026	14	103989368	Island	TRUE	CKB
cg04156889	0.026	3	186819780		TRUE
cg04164838	0.026	19	14591148	Island	TRUE	GIPC1;GIPC1;GIPC1;GIPC1;GIPC1;GIPC1
cg04455137	0.026	7	120629316		TRUE	C7orf58;C7orf58
cg05013507	0.026	17	35851406	S_Shore	NA	DUSP14
cg05040235	0.026	15	93412760		TRUE
cg05670596	0.026	3	46448496		TRUE	CCRL2;CCRL2
cg06155979	0.026	2	232575824	Island	TRUE	PTMA;PTMA
cg06522412	0.026	11	123172742	Island	TRUE
cg06642941	0.026	16	48643813	Island	TRUE	N4BP1
cg06695691	0.026	4	124154293		TRUE	SPATA5
cg06749174	0.026	3	170627029	S_Shore	TRUE	EIF5A2
cg06756709	0.026	17	27045548	S_Shore	NA	NARR;RAB34;RAB34;RAB34;RAB34;RAB34;RAB34;RAB34;RAB34;RPL23A
cg07770777	0.026	13	113528375		TRUE	ATP11A;ATP11A
cg08142918	0.026	16	86546374	Island	TRUE	FOXF1
cg08158952	0.026	19	57183016	Island	TRUE	ZNF835
cg08674813	0.026	6	40404610		NA	LRFN2
cg09303678	0.026	16	609353	N_Shore	TRUE	C16orf11
cg09482935	0.026	9	28295412		NA	LINGO2;LINGO2
cg09898695	0.026	15	41135793	Island	TRUE	SPINT1;SPINT1;SPINT1
cg10067538	0.026	16	87351824	S_Shore	TRUE
cg10644896	0.026	6	22147559		NA	NBAT1;CASC15
cg10789281	0.026	12	81471882	Island	TRUE	ACSS3;ACSS3
cg10879992	0.026	4	7657481		TRUE	SORCS2
cg11719881	0.026	1	154358319		NA
cg12050480	0.026	5	129242270	S_Shore	NA	CHSY3
cg13198208	0.026	22	44207821	N_Shore	NA	EFCAB6;EFCAB6
cg13660789	0.026	2	73506982		NA
cg14294910	0.026	18	77616832		TRUE
cg14520482	0.026	2	15731512	N_Shore	NA	DDX1
cg14875662	0.026	1	17797208		NA
cg15549821	0.026	19	49342101	S_Shore	TRUE	PLEKHA4;PLEKHA4
cg15726426	0.026	1	111216839	Island	TRUE	KCNA3
cg16270890	0.026	16	1875963	N_Shore	TRUE	HAGH;HAGH;FAHD1;FAHD1;FAHD1
cg16342439	0.026	3	126006835	Island	TRUE
cg16770312	0.026	20	56399969		NA
cg16962423	0.026	6	31015936		NA
cg17758878	0.026	1	231229208		NA
cg18268988	0.026	11	111956844	N_Shore	TRUE	TIMM8B;SDHD;TIMM8B
cg18566672	0.026	19	39831825	N_Shore	TRUE	SAMD4B
cg19041419	0.026	4	55527240	S_Shore	TRUE	KIT;KIT
cg19217735	0.026	2	71250779		TRUE	OR7E91P
cg19301963	0.026	3	128209636	Island	NA	GATA2;GATA2-AS1
cg21167503	0.026	2	16882222		NA
cg21610805	0.026	1	198635026		NA	PTPRC;PTPRC;PTPRC;PTPRC
cg23291331	0.026	7	21957498		NA	CDCA7L;CDCA7L;CDCA7L
cg23367146	0.026	19	21773418	S_Shelf	TRUE
cg24279623	0.026	8	6264990	S_Shore	NA	LOC100287015;MCPH1;MCPH1;MCPH1
cg24388424	0.026	6	28565403		TRUE
cg25784936	0.026	11	123612228	Island	TRUE	ZNF202
cg25976094	0.026	1	109177782		TRUE	FAM102B
cg26174004	0.026	9	117969635		NA	1-Dec
cg26433906	0.026	13	45792625		NA	GTF2F2
cg27435485	0.026	10	3991343		NA
cg00164997	0.025	6	25042548		TRUE
cg00787055	0.025	7	63562162	S_Shore	TRUE
cg00921839	0.025	1	11467299		NA
cg00934661	0.025	16	10775706		TRUE	TEKT5
cg01114163	0.025	5	1856713	N_Shore	TRUE
cg01574231	0.025	17	73840922		TRUE	UNC13D
cg01822942	0.025	17	80817441	N_Shore	NA	TBCD
cg01845673	0.025	2	61066660		NA
cg02607723	0.025	1	55678590	N_Shore	NA	USP24
cg04064050	0.025	6	127663586	N_Shore	TRUE	ECHDC1;ECHDC1;ECHDC1;ECHDC1;ECHDC1
cg04267691	0.025	17	9862752		TRUE	GAS7;GAS7;GAS7;GAS7;GAS7
cg04299389	0.025	20	25129296	Island	TRUE	LOC284798;LOC284798;LOC284798
cg04439561	0.025	12	5541403	Island	TRUE	NTF3;NTF3
cg04516112	0.025	3	124303404	N_Shore	TRUE	KALRN;KALRN
cg04726091	0.025	4	140216130	N_Shore	TRUE	NDUFC1
cg05276184	0.025	15	63372838		TRUE
cg05620418	0.025	1	245809304		NA	KIF26B
cg07060203	0.025	10	135089661	N_Shore	NA	ADAM8;ADAM8;ADAM8
cg07802625	0.025	1	32281665		TRUE	SPOCD1
cg08549692	0.025	15	30229101		NA	TJP1
cg08815845	0.025	17	40020462	N_Shore	TRUE	KLHL11
cg11415687	0.025	17	4806623	S_Shore	NA	CHRNE
cg11450541	0.025	13	24519920		TRUE
cg11796565	0.025	19	13205681	N_Shore	TRUE	NFIX
cg12598037	0.025	3	66872471		NA
cg12964848	0.025	4	42717892		NA
cg14153654	0.025	1	8001027	N_Shore	TRUE	TNFRSF9
cg14771658	0.025	2	167350883		TRUE
cg14954466	0.025	10	96305470	Island	TRUE	HELLS
cg15618908	0.025	5	173141761		TRUE
cg16012642	0.025	16	50279936	Island	NA
cg16704590	0.025	20	47896769	S_Shore	TRUE	C20orf199;C20orf199;SNORD12B;SNORD12;MIR1259;C20orf199
cg17417600	0.025	14	53258566	S_Shore	TRUE	GNPNAT1
cg17733447	0.025	17	45929399	S_Shore	TRUE	SP6
cg18128536	0.025	17	47092178	Island	TRUE	IGF2BP1;IGF2BP1
cg18163075	0.025	19	23253240	N_Shore	NA
cg18692149	0.025	19	21646447	Island	TRUE
cg18736928	0.025	2	219303519		NA	VIL1
cg20450689	0.025	18	77586147	Island	TRUE
cg21040096	0.025	17	182928	N_Shelf	TRUE	RPH3AL
cg22509679	0.025	12	10379548		TRUE
cg22512663	0.025	2	161122423	N_Shelf	TRUE
cg22892860	0.025	14	79746273	S_Shore	TRUE	NRXN3;NRXN3;NRXN3;NRXN3;NRXN3
cg23579537	0.025	13	51482661	N_Shore	TRUE	RNASEH2B;RNASEH2B
cg23741906	0.025	19	49263851		NA
cg24160278	0.025	9	100069608	N_Shore	NA	CCDC180;LOC100499484-C9ORF174;LOC100499484-C9ORF174;LOC100499484-C9ORF174
cg24176585	0.025	4	52916851	N_Shore	NA	SPATA18;SPATA18;SPATA18
cg24291237	0.025	1	211869016		NA
cg24530795	0.025	12	111807189	S_Shore	TRUE	FAM109A
cg24555204	0.025	2	73342800	S_Shelf	TRUE
cg24681997	0.025	3	150212912		NA
cg25241559	0.025	2	241989379	Island	TRUE	SNED1
cg25606780	0.025	3	47397852	Island	TRUE
cg26390156	0.025	14	24101543		TRUE
cg26628907	0.025	17	38195238		TRUE	MED24;MED24
cg26914373	0.025	20	39995782	Island	NA	EMILIN3
cg00169019	0.024	6	32056438	S_Shore	TRUE	TNXB
cg00728961	0.024	16	14280447		NA	MKL2;MKL2
cg00735845	0.024	3	40429472	S_Shore	NA	ENTPD3;ENTPD3;ENTPD3
cg00750307	0.024	16	67882075	S_Shore	TRUE	NUTF2;CENPT
cg00841988	0.024	14	100204153	Island	TRUE
cg00863661	0.024	16	1019956	N_Shore	TRUE	LMF1
cg01072942	0.024	10	102279330	Island	TRUE	SEC31B
cg01376839	0.024	10	86300400	Island	TRUE
cg01889129	0.024	10	119198887		NA
cg02003272	0.024	13	50702719	N_Shore	TRUE
cg02306236	0.024	12	123570372		NA	PITPNM2;PITPNM2
cg02443626	0.024	11	44335060	N_Shelf	TRUE
cg02534450	0.024	5	2418750		TRUE
cg03294207	0.024	21	28336897	N_Shore	TRUE	ADAMTS5
cg03466525	0.024	10	50650021		TRUE
cg03891621	0.024	7	150419160	S_Shore	NA	GIMAP1;GIMAP1-GIMAP5;GIMAP1-GIMAP5
cg04675542	0.024	5	150284416	Island	TRUE	ZNF300
cg05712271	0.024	12	130396377		TRUE
cg06062494	0.024	1	169455899	S_Shore	NA	SLC19A2
cg06249198	0.024	16	976559	N_Shelf	TRUE	LMF1
cg07979747	0.024	6	30860136		TRUE	DDR1;DDR1;DDR1
cg08603845	0.024	1	24644596	N_Shelf	NA	GRHL3;GRHL3;GRHL3
cg08631502	0.024	16	1078986	Island	TRUE
cg08843134	0.024	16	2301653	Island	TRUE	DCI
cg10013455	0.024	10	134400191		TRUE	INPP5A
cg10357314	0.024	11	94886261	S_Shore	TRUE
cg10630155	0.024	4	16085666	Island	TRUE	PROM1;PROM1
cg10750306	0.024	7	47990680		TRUE
cg11509088	0.024	10	50143483		TRUE	WDFY4
cg11791078	0.024	5	36273196		TRUE	RANBP3L;RANBP3L
cg12074985	0.024	10	99080756	Island	TRUE	FRAT1;FRAT1
cg12195592	0.024	15	75199477	Island	NA	FAM219B
cg12530994	0.024	10	5136782		TRUE	AKR1C3
cg12934382	0.024	3	51741135	Island	TRUE	GRM2;GRM2;GRM2;GRM2
cg13710976	0.024	13	23948149	N_Shore	NA	SACS;SACS
cg14181724	0.024	9	72436057		TRUE	C9orf135
cg14959723	0.024	19	50550492	N_Shelf	NA	ZNF473;ZNF473;ZNF473
cg15028756	0.024	12	7343000	S_Shore	TRUE	PEX5;PEX5;PEX5;PEX5;PEX5
cg15099828	0.024	14	94504586		NA	OTUB2
cg15105359	0.024	7	47576957	Island	TRUE	TNS3
cg15390122	0.024	6	152130188	S_Shore	NA	ESR1;ESR1;ESR1;ESR1;ESR1;ESR1
cg15409587	0.024	12	54132086	N_Shore	TRUE
cg15444997	0.024	18	6211045		NA	L3MBTL4
cg15829535	0.024	6	33048760	Island	TRUE	HLA-DPB1
cg15836180	0.024	11	93358085		NA
cg16178065	0.024	17	73343257		NA	GRB2;GRB2
cg16241648	0.024	7	98923114	N_Shore	TRUE	ARPC1A
cg16294486	0.024	6	31633463	Island	TRUE	BAT4;CSNK2B
cg16851771	0.024	2	42360170		TRUE
cg17502594	0.024	1	62107542		TRUE
cg17671280	0.024	4	186990202		TRUE	TLR3
cg18232861	0.024	5	132155555	S_Shore	TRUE
cg18493761	0.024	11	125386885		TRUE
cg18856632	0.024	7	18126902	Island	TRUE
cg18893793	0.024	12	47472810	N_Shore	TRUE	AMIGO2;AMIGO2
cg19506686	0.024	2	241085024		TRUE
cg20133629	0.024	18	14979467		NA
cg20143092	0.024	11	35160330	N_Shore	TRUE	CD44;CD44;CD44;CD44;CD44
cg20229048	0.024	4	980424	N_Shore	NA	IDUA;IDUA;SLC26A1
cg20315538	0.024	8	105801145		TRUE
cg20948548	0.024	5	168447388		NA	LOC728095;SLIT3;SLIT3
cg21124375	0.024	2	232765392	Island	TRUE
cg21130926	0.024	20	46415320	Island	TRUE	SULF2;SULF2;SULF2;SULF2;SULF2
cg21902849	0.024	3	107241399	N_Shore	NA	BBX;BBX;BBX
cg21949697	0.024	19	54641696	Island	TRUE	CNOT3;CNOT3
cg22581895	0.024	3	30352425		NA
cg23271752	0.024	6	107150497		NA
cg23837547	0.024	3	124303408	N_Shore	NA	KALRN;KALRN
cg24303076	0.024	11	45827260	S_Shore	TRUE	SLC35C1;SLC35C1;SLC35C1;SLC35C1
cg24674189	0.024	13	32889090	N_Shore	NA	BRCA2
cg24903942	0.024	6	170604314	N_Shore	NA	FAM120B;FAM120B
cg25294504	0.024	20	9491559	N_Shelf	TRUE
cg25775445	0.024	10	97236521		NA	SORBS1;SORBS1;SORBS1;SORBS1
cg26469608	0.024	12	113913695	Island	TRUE
cg26581660	0.024	6	137834673		NA
cg26700215	0.024	8	67070006		TRUE	TRIM55;TRIM55;TRIM55;TRIM55
cg26970983	0.024	6	30115028		TRUE	TRIM40
cg00050872	0.023	7	128092224	N_Shelf	TRUE
cg00057100	0.023	12	23779882		NA	SOX5;SOX5;SOX5;SOX5
cg00064637	0.023	1	29495292		NA	SRSF4
cg01181259	0.023	5	1856259	N_Shore	TRUE
cg01308409	0.023	13	33591937	S_Shore	TRUE	KL
cg01506766	0.023	13	46626746	Island	TRUE	ZC3H13
cg01529076	0.023	14	75746735	Island	NA	FOS
cg01768056	0.023	19	19477670		NA
cg02642822	0.023	17	46666926	N_Shelf	TRUE	LOC404266;LOC404266
cg03040423	0.023	1	28560936	N_Shore	TRUE	DNAJC8
cg03146104	0.023	12	219006		NA	IQSEC3;IQSEC3
cg03260732	0.023	1	207497262	S_Shore	NA	CD55;CD55;CD55;CD55;CD55;CD55
cg03501596	0.023	1	45987721	Island	TRUE	PRDX1;PRDX1;PRDX1
cg03754907	0.023	22	45637422	S_Shore	NA	KIAA0930
cg04046315	0.023	18	19192053	N_Shore	NA	SNRPD1;SNRPD1
cg04223697	0.023	10	104159643	S_Shore	NA	NFKB2;NFKB2;NFKB2;NFKB2
cg04615859	0.023	17	7762123	S_Shore	TRUE	CYB5D1;LSMD1
cg04684206	0.023	2	134983539		TRUE
cg05224385	0.023	12	53715634	S_Shore	TRUE	AAAS
cg05730038	0.023	17	8702698	Island	TRUE	MFSD6L
cg05957543	0.023	12	57396734	N_Shelf	TRUE	ZBTB39
cg05958910	0.023	10	21796441	N_Shore	TRUE
cg06430688	0.023	2	242490217		TRUE
cg06658147	0.023	10	97889407	N_Shore	TRUE	ZNF518A
cg06829266	0.023	16	446668	N_Shore	TRUE	NME4
cg07548372	0.023	14	24848202		TRUE	NFATC4;NFATC4
cg08035970	0.023	12	15647688		NA	PTPRO;PTPRO
cg09502507	0.023	12	40706542		NA	LRRK2
cg09965967	0.023	6	86303767	Island	TRUE	SNX14;SNX14
cg10147044	0.023	15	75230572	Island	TRUE	COX5A
cg10182151	0.023	6	161575294		TRUE	AGPAT4
cg10961323	0.023	1	24127976	S_Shore	TRUE	GALE;GALE
cg11219611	0.023	16	67190465	S_Shore	NA	TRADD
cg11286769	0.023	9	124868853		NA
cg11597902	0.023	17	75096239		TRUE
cg11782789	0.023	3	50250970		NA	SLC38A3
cg11969556	0.023	2	176994498	Island	TRUE	HOXD8;HOXD8
cg12066260	0.023	17	33416577	Island	TRUE	RFFL
cg12133736	0.023	12	113500166		NA	DTX1
cg12445258	0.023	19	18654965	S_Shore	NA	FKBP8;FKBP8
cg13021550	0.023	10	89628567		NA	PTEN;PTEN;PTEN
cg13100668	0.023	12	15105536		NA	ARHGDIB
cg13206721	0.023	10	25463350	N_Shore	NA	GPR158;GPR158-AS1
cg13225936	0.023	2	242186860		NA	HDLBP;HDLBP;HDLBP
cg13924996	0.023	11	67053829	S_Shore	TRUE	ADRBK1
cg14033341	0.023	7	150904029	S_Shelf	NA	IQCA1L
cg14349977	0.023	4	187219430	Island	TRUE
cg14660839	0.023	13	28674720	Island	TRUE	FLT3;FLT3
cg14779329	0.023	11	130786720	S_Shore	TRUE	SNX19
cg15095922	0.023	5	1800542	Island	TRUE	NDUFS6;MRPL36
cg15381326	0.023	7	107205253	S_Shore	TRUE	COG5;COG5;COG5;DUS4L
cg15572907	0.023	19	40995921	Island	TRUE	SPTBN4
cg16062975	0.023	10	106265399		NA
cg16099404	0.023	2	202336282		TRUE	STRADB
cg16150821	0.023	8	135490958	Island	TRUE	ZFAT;ZFAT
cg16423835	0.023	7	115551623		NA
cg16537237	0.023	8	142986565	S_Shore	NA
cg16725984	0.023	16	89735184	Island	TRUE	C16orf55
cg17315219	0.023	19	48833559	Island	TRUE	EMP3
cg17779658	0.023	8	29606753		TRUE	C8orf75
cg17803876	0.023	15	93158189		NA
cg17917283	0.023	12	1642645	S_Shore	NA
cg19038138	0.023	7	11886457		NA
cg19731602	0.023	2	219262309	N_Shore	TRUE
cg20264568	0.023	12	71004372	S_Shore	NA	PTPRB;PTPRB;PTPRB;PTPRB
cg21149639	0.023	4	8194643		NA
cg21324884	0.023	3	64801329		TRUE	MIR548A2
cg23650686	0.023	10	113913080		TRUE	GPAM
cg23741330	0.023	6	116832940		TRUE	FAM26E;BET3L
cg23754392	0.023	10	22611454	N_Shelf	TRUE	BMI1
cg23876203	0.023	7	27159889	N_Shelf	TRUE	HOXA3;HOXA3
cg23937295	0.023	1	7762151	N_Shelf	TRUE	CAMTA1
cg24341612	0.023	20	18443888	N_Shelf	TRUE	C20orf12
cg24596998	0.023	1	220863263	N_Shore	TRUE	C1orf115
cg24860114	0.023	1	171292235		NA	FMO4
cg24912473	0.023	19	2754807	Island	TRUE	SGTA
cg24935598	0.023	3	193921489	N_Shore	TRUE
cg25531743	0.023	6	10528521		NA	GCNT2
cg26063087	0.023	22	35695661	Island	TRUE	TOM1;TOM1;TOM1;TOM1;TOM1;TOM1
cg26167301	0.023	22	30308934		NA	MTMR3;MTMR3;MTMR3
cg26400830	0.023	8	53013793		TRUE
cg26548419	0.023	11	9336630	S_Shore	NA	TMEM41B;TMEM41B;TMEM41B
cg27047965	0.023	1	54433172		NA	LRRC42;LRRC42
cg27291304	0.023	19	22193479	Island	TRUE	ZNF208
cg27494647	0.023	7	150038898	Island	TRUE	RARRES2
cg00028677	0.022	15	55884658	S_Shelf	TRUE
cg00166343	0.022	17	29150100	N_Shore	TRUE	CRLF3
cg00372886	0.022	6	30126176		TRUE	TRIM10;TRIM10
cg00396427	0.022	16	25023604	N_Shelf	TRUE	ARHGAP17;ARHGAP17
cg00574412	0.022	17	27892866	N_Shore	TRUE	ABHD15
cg00604851	0.022	17	61905396	S_Shore	NA	PSMC5;PSMC5;FTSJ3
cg00620746	0.022	8	77766266		TRUE	ZFHX4
cg00666845	0.022	17	39943423	S_Shore	TRUE	JUP;JUP
cg00739066	0.022	4	183995637		TRUE
cg01216565	0.022	17	80607047	S_Shore	NA	WDR45B
cg01331772	0.022	2	131094827		TRUE
cg01364865	0.022	11	43715469		NA	HSD17B12
cg01541207	0.022	5	137897509		NA	SNORD63;HSPA9
cg01879117	0.022	9	139802746	Island	NA	TRAF2
cg02272278	0.022	6	158448578		TRUE	SYNJ2
cg02482001	0.022	17	6338476		TRUE	AIPL1;AIPL1;AIPL1;AIPL1;AIPL1;AIPL1
cg02494665	0.022	16	3125277		NA
cg02730299	0.022	5	95047004		TRUE
cg04341324	0.022	8	10590177	Island	TRUE
cg04387347	0.022	16	88537187	Island	TRUE	ZFPM1
cg04392082	0.022	4	186732926		TRUE	SORBS2;SORBS2;SORBS2;SORBS2;SORBS2;SORBS2;SORBS2
cg04686230	0.022	6	106428957	N_Shore	TRUE
cg05110389	0.022	15	92005188		TRUE
cg06106312	0.022	7	87505129	Island	TRUE	DBF4;SLC25A40
cg06519449	0.022	7	97601680	Island	TRUE	MGC72080
cg06808305	0.022	2	63270824	N_Shore	TRUE	EHBP1;EHBP1;EHBP1;EHBP1
cg06825448	0.022	2	240884925		TRUE
cg06874403	0.022	10	21799047	Island	TRUE
cg06960794	0.022	6	149022017		TRUE
cg07312357	0.022	1	217263805	S_Shore	TRUE	ESRRG;ESRRG;ESRRG
cg07739803	0.022	1	101361235	N_Shore	TRUE	SLC30A7;EXTL2;EXTL2;SLC30A7
cg07878779	0.022	10	54772852		NA
cg07912689	0.022	20	56195458		TRUE	ZBP1;ZBP1;ZBP1;ZBP1;ZBP1;ZBP1;ZBP1;ZBP1
cg08185624	0.022	4	166662150		NA	LINC01179;LOC101928131
cg08327884	0.022	6	84798113		TRUE	MRAP2
cg08508368	0.022	8	86157364	N_Shore	TRUE	CA13
cg08683199	0.022	13	45223447		NA
cg08891284	0.022	1	81970727		NA
cg09785099	0.022	15	65904008	S_Shore	TRUE	C15orf44;C15orf44
cg10128416	0.022	1	75198403		TRUE	TYW3;CRYZ;CRYZ;TYW3;TYW3;CRYZ;CRYZ
cg10696060	0.022	16	57673193		NA	ADGRG1;ADGRG1;ADGRG1;ADGRG1;ADGRG1;ADGRG1;ADGRG1;ADGRG1;ADGRG1;ADGRG1;ADGRG1
cg10968849	0.022	11	61159047	N_Shore	NA	TMEM216;TMEM216;TMEM216
cg11179868	0.022	7	1701724	N_Shelf	TRUE
cg11654922	0.022	19	4639923	S_Shore	TRUE	TNFAIP8L1;TNFAIP8L1
cg11692820	0.022	1	217263621	S_Shore	TRUE	ESRRG;ESRRG;ESRRG
cg11804021	0.022	19	40349490		NA
cg11993583	0.022	20	56195541		NA	ZBP1;ZBP1;ZBP1;ZBP1;ZBP1;ZBP1;ZBP1;ZBP1
cg13247871	0.022	7	88632493		NA	ZNF804B
cg14217495	0.022	1	159770209		TRUE
cg14467206	0.022	7	73624291		NA	LAT2;LAT2;LAT2;LAT2;LAT2;LAT2
cg14472937	0.022	15	44086034	S_Shore	TRUE	MIR1282;SERF2
cg15834355	0.022	12	54442075	S_Shore	TRUE	HOXC4
cg16941259	0.022	1	41447780	S_Shore	NA	CTPS1;CTPS1
cg17185586	0.022	17	74705404	N_Shore	NA	MXRA7;MXRA7;MXRA7;MXRA7
cg17346914	0.022	4	68411914	S_Shore	NA	CENPC
cg17404712	0.022	6	161549817		NA
cg17562910	0.022	2	240440925		NA
cg17919020	0.022	7	150755629	N_Shore	TRUE	CDK5;CDK5;SLC4A2
cg18608055	0.022	19	1130866		TRUE	SBNO2;SBNO2
cg18693704	0.022	16	66731313	S_Shore	TRUE	CMTM4;CMTM4
cg18743695	0.022	20	56883532	N_Shore	NA	RAB22A;PPP4R1L
cg18892169	0.022	1	150737762		TRUE	CTSS
cg19639479	0.022	1	1374669	Island	TRUE	VWA1;VWA1
cg19980588	0.022	14	88482042		NA
cg20348196	0.022	6	32408284		TRUE	HLA-DRA
cg20442078	0.022	2	27531360	Island	TRUE	UCN
cg20548954	0.022	18	54718906		NA
cg20731257	0.022	2	87883497		TRUE
cg20885738	0.022	8	57359395	Island	NA	PENK;PENK;LOC101929415
cg21810639	0.022	5	171597446		NA	STK10
cg22350027	0.022	3	17036922		NA	PLCL2;PLCL2
cg22525001	0.022	20	46432232		NA
cg23230929	0.022	2	87883547		TRUE
[truncated: 767,140 more rows]
